# Supplementary material for: Physiological and biochemical responses of Ricinus communis seedlings to different temperatures: a metabolomics approach
Source: BMC Plant Biol. 2014 Aug 12;14:223. doi: 10.1186/s12870-014-0223-5 (PMC4236761; doi:10.1186/s12870-014-0223-5)
Supplement: Additional file 1: Table S1. — Primary metabolites in R. communis cotyledon and root samples. [file s12870-014-0223-5-S1.xlsx]

## Sheet: SUPPLEMENTAL TABLE S1a - Cotyle
Additional file 1: Table S1a: Primary metabolites in R. communis cotyledon samples.
Names	Level of identification (a)	RI	IAC80_20C_R1	IAC80_20C_R2	IAC80_20C_R3	IAC80_35C_R1	IAC80_35C_R2	IAC80_35C_R3	IAC80 Ratio 35C/20C	MPA11_20C_R1	MPA11_20C_R2	MPA11_20C_R3	MPA11_35C_R1	MPA11_35C_R2	MPA11_35C_R3	MPA11 Ratio 35C/20C	MPB01_20C_R1	MPB01_20C_R2	MPB01_20C_R3	MPB01_35C_R1	MPB01_35C_R2	MPB01_35C_R3	MPB01 Ratio 35C/20C
5-aminocarboxy-4,6-dihydroxypyrimidine	2	1469.76	3862.02	3100.94	3277.02	5783.85	4602.77	4537.69	1.45745	2232.46	2478.53	2182.94	3373.95	2914.22	2861.2	1.32716	4977.93	4950.59	2502.14	4638.67	5044.4	4839.04	1.16825
raffinose (11TMS)	1	3378.22	1206.67	1069.82	992.592	2882.58	3493.6	3556.64	3.03841	1226.31	1082.11	1101.11	3339.63	3688.06	3698.99	3.14609	1032.08	883.358	947.127	2457.52	2409.1	3037.64	2.76125
(5-oxoproline) pyroglutamate (2TMS)	2	1518.68	17745.4	14108.2	17904.8	29209	24672.6	33352.9	1.75316	9963.77	7487.77	7065.85	17211.8	14599.7	15853.5	1.94413	27229.2	21929.6	17196.8	23649.8	29778.5	24690.2	1.17727
3-Hydroxy-3-methylglutaric acid (3TMS)	1	1590.5	27.2003	17.3517	28.3304	267.576	187.277	166.403	8.52409	27.1805	18.5454	23.6661	132.832	137.164	136.515	5.85818	32.4959	14.9384	22.4175	174.308	160.268	208.341	7.77243
citrate (4TMS)	1	1800.3	18249.5	17047	12948.7	38386.1	25577.7	30484.7	1.95768	32365.5	35409.2	46783	45183	34157.8	32020.2	0.972096	25888.2	30691.5	19390	35622	45602.4	37914.7	1.56825
fructose (5TMS)	1	1859.63	199193	185936	166080	64769.8	78078.7	80770.5	0.405688	89819	194866	154875	29482.2	115003	141699	0.651068	186161	233425	183502	56802.8	43335.3	66160.4	0.275745
fructose-6-P (6TMS)	1	2288.27	1201.09	1181.62	1209.69	441.676	492.716	485.495	0.395246	958.826	1310.59	1108.46	609.923	689.913	554.475	0.548958	1159.69	1426.12	1626.53	399.075	399.657	439.704	0.294002
fumarate (2TMS)	1	1349.63	4312.57	4443.7	4423.15	5554.83	4639.55	5324.91	1.17754	4718	5098.55	3971.9	4484.2	3662.47	3493.29	0.844182	5327.18	5590.95	4476.16	5025.13	5563.75	5008.25	1.01318
GABA - 4-Aminobutyric acid (3TMS)	2	1523.01	10911.3	12557.2	8662.45	17085.1	21243.6	22049.4	1.87912	7554.36	6440.45	9559.19	16428.1	12164.6	16373.4	1.90906	13190.9	10862.2	10853.9	15726.8	15894	16416.4	1.37614
galactarate (6TMS)	2	2022.05	1640.49	1534.58	1343.67	3369.82	2638.59	3831.85	2.17766	1584.33	1882.38	1698.96	3330.77	3584.68	4598.5	2.22894	914.543	1309.6	950.794	2981.59	2945.69	4367.11	3.24239
galactinol (9TMS)	2	2951.54	1088.46	1070.92	1012.15	2748.2	4545.92	4220.43	3.6306	651.22	1565.75	1182.85	2728.6	3287.83	5254.89	3.31527	1119.39	1675.09	1624.69	1728.18	2105.8	4456.89	1.87611
galactonate (6TMS)	1	1977.69	286.612	486.68	347.163	649.661	496.06	542.182	1.50644	568.917	533.515	540.913	691.836	7164.24	1166.92	5.49063	577.606	421.263	241.137	446.092	504.135	600.852	1.25086
glucose (5TMS)	1	1876.42	568029	475762	449049	266887	345830	359501	0.651254	441389	586835	369152	121183	435230	379043	0.669437	436196	668313	486469	153606	125109	190881	0.295162
glucose-6-P (6TMS)	2	2300.65	3502.91	3924.13	3900.94	1473.42	1589.62	1624.72	0.413821	2929.97	4073.27	3026.91	1774.42	1960.21	1698.96	0.541725	3433.17	4794.23	4837.41	1442.63	1503.28	1442.27	0.335878
gluctaric acid (6TMS)	2	1990.65	2509.25	2321.6	1679.09	1878.87	1375.59	1729.86	0.765649	3415.56	3444.65	4097.71	2977.66	2927.52	3007.07	0.813316	932.453	1609.36	1111.25	2048.12	2054.07	2458.66	1.79599
glycerate (3TMS)	1	1324.95	39277	30663.1	47186.8	18057.3	21331.7	16235.3	0.474906	27856.4	88606.4	48226.7	9319.31	22074.1	25324.5	0.344393	15192.4	38706.4	26236.2	15393	7070.07	16335.8	0.484169
L(+)-Ascorbic acid {BP}	1	1833.09	26960.5	28161.7	26685.6	19533.1	17340.9	14820	0.631895	28611.5	45767.5	38057.7	19148.9	25163.4	20700.7	0.578219	30076.9	42607.3	31858.5	22215.2	18752.4	23165	0.613458
L-alanine (2TMS)	1	1089.89	10807.6	10342	8091.34	41718.5	36570.2	44365.7	4.19462	9026.54	6856.83	8832.77	23944.2	19544.8	18694.1	2.51589	12294.3	9541.66	7199.26	24819.5	30544.3	27968.4	2.87004
L-asparagine (3TMS)	1	1657.61	4811.07	3556.93	3996.77	27870	18774.5	26022	5.87689	2143.98	1466.01	1176.42	16170.1	9479.65	10334.9	7.51811	3410.78	4005.49	2381.11	21670.4	31459.3	17048.3	7.16293
L-aspartate (3TMS)	1	1511.36	27306.2	31412.8	33966.2	34101.3	22562.4	27635.7	0.909524	30298.7	26097	31125.9	25488.3	26947.5	26321.2	0.899859	28588.1	37960.5	34399.1	29211.6	31125.5	25472.9	0.850044
L-glutamate (3TMS)	1	1608.19	33170.1	33218.1	37104.4	44979.7	33159.1	36107.7	1.10391	36396.3	35700.3	30411.4	35378.8	33463.8	31513.4	0.979008	45199.9	44217.7	34515.6	43354.6	46475.8	34700.9	1.00483
L-glutamine (3TMS)	1	1760.9	51938.1	40678.4	47363.8	93291.7	78313.9	98762.2	1.93147	23463.5	17063.2	16988.7	48429.6	36318.7	42194.3	2.20711	68406	73963	54156.8	83766.7	95008.7	67380.6	1.25254
L-glycine (3TMS)	1	1303.87	2391.04	2521.09	2757.74	9763.61	9105.21	11832.9	4.0029	2553.44	2160.74	2435.49	6579.64	5931.82	6698.58	2.68685	2632.81	3129.1	1941.01	7449.39	7838.95	7963.01	3.01851
L-isoleucine (2TMS)	1	1290.55	4960.51	2659.2	4551.26	38741.3	25312.4	34329.4	8.08342	1351.82	1334.95	304.895	26195.7	14551.6	13256	18.0513	3634.66	3360.15	1132.33	25732.3	36557.4	28051.3	11.116
L-isoleucine (1TMS)	1	1152.42	82.5265	44.9412	82.1456	840.119	1059	822.873	12.9858	47.324	62.63	68.8769	1308.4	800.463	889.217	16.7649	66.0441	79.6715	89.8532	1111.22	1442.42	791.927	14.202
L-leucine (2TMS)	1	1260.8	204.086	153.458	172.115	794.549	684.451	770.758	4.24757	106.993	107.863	100.101	875.588	569.127	526.424	6.25843	52.6114	85.6469	52.2616	408.249	687.734	489.199	8.3203
L-lysine (3TMS)	1	1841.17	32.8098	87.6901	78.2339	482.572	441.438	438.866	6.85779	25.8739	102.064	44.9996	388.535	285.587	309.496	5.68772	91.7901	144.405	136.614	356.644	401.685	424.74	3.1734
L-lysine (4TMS)	1	1905.65	4134.13	3906.6	5219.18	24818	19477.9	24850.8	5.21472	3232.44	4213.61	3937.92	27638	18916.3	15970.4	5.49235	2759.3	3709.7	3399.75	14491.7	23181.1	15726.9	5.41098
L-methionine (2TMS)	1	1513.97	28.3824	18.4807	29.2008	1528.34	1112.51	1423.57	53.4343	28.631	18.9398	26.8803	1274.08	28.6201	16.2509	17.7157	32.1601	16.6513	22.775	17.0524	27.4079	722.864	10.7188
L-phenylalanine (1TMS)	1	1548.69	88.1026	109.613	109.527	289.777	323.275	288.92	2.9357	99.792	107.863	93.6726	535.758	310.154	365.598	4.02058	161.192	131.458	156.785	315.361	334.738	307.332	2.1303
L-phenylalanine (2TMS)	1	1619.37	2518.17	1986.18	2146.54	10454.2	8837.67	10242	4.44058	1414.58	2244.24	1443.66	14896.1	7664.79	9554.18	6.294	3367.13	3665.89	2370.11	9099.59	10987.5	6136.28	2.7888
L-proline (2TMS)	1	1297.6	830.841	810.038	864.484	7297	5186.89	6887.45	7.73195	574.061	1351.18	892.644	7738.6	4626.71	5341.85	6.28384	764.544	1117.39	483.19	5244.16	6806.33	4620.34	7.0486
L-serine (2TMS)	1	1255.62	1457.6	1947.82	1568.59	2098.54	2527.12	2275.7	1.38749	1659.43	749.241	1505.19	2136.39	1788.25	1897.18	1.48749	2226.47	1926.06	2216.07	3357.73	3201.31	3160.8	1.52621
L-serine (3TMS)	1	1354.99	15947.7	16561.4	17669.1	60090.1	48856.9	56114.5	3.28951	13628.3	13979.3	18815.3	41353	33003.2	34565.4	2.34629	20116.6	29242.4	14667.2	56605.5	65614.7	52932.5	2.73564
L-threonine (3TMS)	1	1379.74	8080.9	7244.3	8422.85	44968	38041.7	44501	5.36931	5984.43	5599.59	5591.88	31662.8	24829.7	26411.9	4.82679	7223.43	8042.84	5926.65	36661	41112.9	33955	5.27199
L-tryptophan (3TMS)	1	2211.87	27.4568	36.1722	27.8415	8657.08	5068.73	6596.7	222.176	30.7503	20.146	24.7957	4328.13	2864.06	2385.27	126.532	33.0332	37.844	25.2231	3065.31	4611.27	2791.31	108.927
L-tyrosine (3TMS)	1	1926.09	98.1396	134.824	116.373	2554.24	2142.53	2741.08	21.2914	114.195	110.182	69.7952	4227.39	2290.84	2393.69	30.2949	119.775	105.565	94.4376	1973.58	3013.65	1585.01	20.5526
L-valine (2TMS)	2	1211.54	7179.8	5686.71	6693.89	55350.9	37910.1	47549.3	7.19874	4080.15	4263.48	3581.6	34184.4	22458	23028.9	6.68091	5838.74	6989.18	3990.22	36304.3	45658.2	35659.7	6.99377
malate (3TMS)	1	1480.18	218033	261149	221468	362185	294946	283965	1.34318	459567	418306	433375	308435	349654	348815	0.767897	232895	373742	303345	404216	337788	508158	1.37383
maltose (8TMS)	1	2715.66	883.256	963.495	1383.76	153.068	143.802	146.289	0.137179	269.541	1942.69	1406.92	67.5232	251.808	304.821	0.172458	724.246	2183	1584.35	96.3284	116.651	169.205	0.0850888
myo-inositol (6TMS)	2	2073.61	404283	352538	360085	296360	334117	331230	0.861046	216886	321244	292474	222434	260690	265341	0.901108	267880	373370	353087	253683	197888	310358	0.766268
N-acetylglutamate (2TMS)	1	1526.69	2000.71	2812.66	2822.29	1894.06	1722.28	1649.4	0.689626	3584.28	2586.39	2890.07	2081.04	2275.48	2033.7	0.705265	3078.33	2373.22	3135.69	2290.09	1964.81	2223.84	0.754462
nicotinate (1TMS)	2	1301.16	266.538	295.954	321.737	336.515	355.603	386.751	1.22012	144.03	144.977	179.08	182.645	194.486	271.16	1.38498	179.103	193.203	174.205	201.831	257.647	362.583	1.5042
pentonate (5TMS)	2	1742.23	3173.92	3150.27	2841.85	2751.71	2809.15	3288.75	0.965478	4898.04	3786.8	3542.11	4147.69	3083.11	3735.46	0.896894	2858.92	3250.6	2488.38	3194.89	2612.98	3151.59	1.04205
phosphoric acid (3TMS)	1	1267.43	73736.3	82755.4	73951.5	168510	103279	158803	1.86853	106467	78001.1	63958.1	135336	117064	100563	1.4208	109296	122803	98858.7	147955	157529	138046	1.34014
putrescine (4TMS)	1	1724.16	1787.7	1418.39	1641.93	1690.75	2093.48	2768.51	1.35163	1201.62	844.346	742.952	2174.03	2374.77	2133.75	2.39611	1344.39	1257.81	1040.65	1504.56	1233.46	1206.31	1.08276
pyruvate (1TMS)	2	1030.31	952.4	779.346	777.449	475.561	634.288	746.986	0.740012	895.041	530.036	650.198	567.859	467.79	460.972	0.721167	774.619	680.196	737.163	459.853	441.245	748.187	0.752419
quinic acid (5TMS)	2	1836.68	14918.3	10939.3	6717.36	8054.16	3893.79	3591.39	0.477032	13862.9	22394.9	20182.8	9663.56	12988.6	13439.2	0.639459	2752.58	6833.82	5513.14	4821	2663.7	2983.54	0.693282
shikimate (4TMS)	2	1790.4	22133.8	18550.9	17259.4	5513.94	5165.71	6266.64	0.29246	34014.7	36261.6	36767.4	9676.85	8857.29	10091.8	0.267423	15738.6	24155.4	13417.5	4645.55	2890.92	2765.99	0.19325
sorbose (5TMS)	2	1851.14	278344	259417	224971	110737	129521	126010	0.480205	145148	272458	209539	52908.3	183835	206149	0.706204	257447	321653	254097	95347.9	74142.4	107405	0.332329
succinate (2TMS)	1	1313.35	2636.39	3018.73	2436.99	2044.8	2058.93	1620.15	0.70734	3396.01	3057.27	3211.5	2138.6	2152.65	2484.39	0.701065	3063.77	2765.6	2455.38	2123.81	1882.65	2044.28	0.730346
sucrose (8TMS)	1	2618.42	348828	343286	302251	358726	29.5295	284654	0.647056	310914	409228	362619	360087	27.1768	284611	0.595445	341547	360699	338800	345362	24.9329	354962	0.672736
threitol (4TMS)	2	1495.12	1415.22	1421.68	1406.25	3331.26	3063.31	3436.87	2.31702	1246.89	1353.5	1177.34	3035.22	2827.21	2753.67	2.28077	1223.49	1331.51	1181.85	3075.63	3081.62	3357.63	2.54623
threonate (4TMS)	2	1545.62	9101.33	9626.19	8072.76	6200.99	6340.65	4870.5	0.6497	8873.26	9631.11	10503.3	6660.44	8919.73	10340.5	0.893583	4804.43	8988.94	5625.91	4439.13	2623.13	4691.71	0.605273
trans-caffeate (3TMS)	2	2130.11	19671.4	20598.4	20392.6	18650.9	19214.8	19623.7	0.947693	16996.5	22802	18915.4	19632.6	18571.3	17985.4	0.957002	21625.5	24498	20563.6	18558.1	22449.7	20990.7	0.929693
trans-ferulate (2TMS)	2	2088.4	701.475	692.752	940.762	1063.29	1110.28	1061.51	1.38548	823.027	817.67	835.706	956.394	1079.91	1210.87	1.31125	857.454	839.539	715.158	1107.78	1066.09	1182.14	1.39129
trehalose (8TMS)	1	2723.38	1005.93	958.015	885.021	937.1	1074.61	1029.51	1.06748	1392.97	889.578	1090.09	1311.72	991.878	957.475	0.966919	1151.85	902.28	836.185	910.532	651.217	801.136	0.817517
urea (2TMS)	2	1241.16	423.785	299.243	285.554	764.169	606.419	768.015	2.12041	439.29	255.159	236.936	935.362	604.953	520.814	2.21297	197.013	159.343	259.474	596.318	963.639	677.973	3.63401
xylose (4TMS)	1	1637.17	2959.8	2468.48	2695.16	920.742	991.005	903.332	0.346538	1794.2	2506.36	1914.78	901.047	1478.09	1681.19	0.653276	2173.86	3382.06	2292.17	995.393	608.614	979.549	0.329196
α-ketoglutarate (2TMS)	1	1566.93	3502.91	3142.6	2868.25	2201.37	2255.12	2450.33	0.725983	3744.77	4262.32	3094.87	1789.92	1617.3	1641.92	0.454797	4127.19	3588.21	3308.07	1699.51	1538.78	2055.79	0.480255
β-alanine (3TMS)	2	1423.66	90.333	108.517	114.417	189.29	150.49	202.975	1.73257	91.5617	55.6711	79.8972	193.714	129.998	253.394	2.54086	68.2829	72.7003	45.8435	160.547	152.153	203.737	2.76426
Levels of identification according to L.W. Sumner et al. 2007	1	Identiﬁed compounds (chemical reference standards)
	2	Putatively annotated compounds (e.g. without chemical reference standards, based upon physicochemical properties and/or spectral similarity with public/commercial spectral libraries
	3	Putatively characterized compound classes (e.g. based upon characteristic physicochemical properties of a chemical class of compounds, or by spectral similarity to known compounds of a chemical class).
	4	Unknown compounds—although unidentiﬁed or unclassiﬁed these metabolites can still be differentiated and quantiﬁed based upon spectral data.
Unidentified peaks	RI	IAC80_20C_R1	IAC80_20C_R2	IAC80_20C_R3	IAC80_35C_R1	IAC80_35C_R2	IAC80_35C_R3	IAC80 Ratio 35C/20C	MPA11_20C_R1	MPA11_20C_R2	MPA11_20C_R3	MPA11_35C_R1	MPA11_35C_R2	MPA11_35C_R3	MPA11 Ratio 35C/20C	MPB01_20C_R1	MPB01_20C_R2	MPB01_20C_R3	MPB01_35C_R1	MPB01_35C_R2	MPB01_35C_R3	MPB01 Ratio 35C/20C
RI_1104.6	1104.65	361.332	538.198	595.555	448.687	626.485	560.468	1.09401	623.443	357.223	430.71	604.388	483.144	490.893	1.11836	426.488	378.44	349.327	538.98	523.408	703.296	1.52972
RI_1112.1	1112.17	63.5677	16.7598	24.5557	153.068	91.4088	123.431	3.50778	44.2377	16.249	27.1375	147.223	60.393	79.4779	3.27642	44.7756	16.8007	22.1332	146.786	149.11	96.6888	4.68985
RI_1122.1	1122.11	2392.15	4136.78	6252.84	2525.03	4227.1	5909.15	0.990572	627.558	2500.56	3371.29	1448.98	2972.56	4438.61	1.36322	2138.04	3262.55	4840.16	2347.43	3677.04	6456.28	1.21874
RI_1132.9	1132.93	2954.22	2480.53	2061.46	3312.57	2530.46	1939.24	1.03816	2432.04	3676.61	3148.13	2275.86	2378.87	2324.49	0.753957	3088.4	2458.86	1944.68	2619.21	1938.44	2119.1	0.89119
RI_1134.6	1134.67	237.542	227.994	243.503	133.204	167.211	116.117	0.587459	271.599	429.132	337.956	109.587	115.668	166.436	0.377102	211.565	223.08	248.472	82.5672	76.0767	196.831	0.520372
RI_1149.0	1149.08	322.299	271.839	343.251	976.828	686.681	745.158	2.56955	98.7632	122.94	132.244	344.258	150.471	181.397	1.91024	94.0289	125.483	125.611	185.776	370.24	229.06	2.27478
RI_1156.0	1156	15716.8	18044.4	18680.3	16538.3	21316.1	22538.5	1.15162	12660.2	14864.2	15984	17080	17786.2	16695	1.18509	13281.6	15292	17187.6	15349.5	19448.3	24986	1.30643
RI_1165.7	1165.73	28.3824	17.6696	28.5847	170.594	122.622	165.489	6.14584	29.6392	17.374	26.9079	166.041	79.8415	141.19	5.23628	32.3728	24.8973	23.9761	90.5945	171.426	153.091	5.1093
RI_1171.8	1171.81	507.426	514.083	593.6	690.557	678.878	826.531	1.35964	635.788	410.575	350.813	535.758	461.648	278.64	0.913304	366.041	416.284	481.357	589.438	534.566	623.873	1.38316
RI_1176.0	1176.04	439.398	338.703	316.847	1149.76	1558.41	1251.68	3.61647	226.332	225.004	231.426	2561.45	1591.71	1377.3	8.10014	367.16	348.563	530.868	1988.49	2590.67	1328.32	4.73891
RI_1195.1	1195.14	134.942	87.6901	129.086	463.876	384.586	551.325	3.97986	58.6406	51.0319	33.0609	340.937	273.304	228.148	5.90183	87.3125	79.6715	75.1833	311.92	490.949	338.411	4.71277
RI_1200.3	1200.37	11513.6	11229.8	10204.6	11995.4	11585.5	9916.54	1.01667	10925.7	10466.2	9492.15	11508.8	10957.7	9479.37	1.03438	12140.9	10391.2	9860.02	11843.8	11186.3	11234.3	1.0578
RI_1206.0	1206.08	101.485	69.056	100.726	179.942	143.802	189.261	1.89114	109.051	109.023	91.8358	245.74	183.226	226.278	2.11431	94.0289	65.729	88.9364	169.721	202.871	232.513	2.43313
RI_1229.0	1229.09	28.4605	18.6342	27.4894	66.6019	52.3929	65.8299	2.47807	26.1517	19.6705	23.6753	69.7371	40.9444	39.2714	2.15768	34.231	17.2489	23.3618	29.8159	66.9475	33.3807	1.73892
RI_1245.6	1245.68	28.3378	15.4335	29.7973	137.878	150.49	159.089	6.08217	90.5329	16.4114	25.1906	211.425	139.211	109.399	3.48156	51.492	33.8604	56.8459	127.291	183.599	145.033	3.20625
RI_1263.8	1263.81	5260.5	7095.23	5340.44	3459.79	5173.52	5186.85	0.780969	4165.54	4532.56	6051.98	5029.92	4252.07	4628.42	0.943074	5048.45	6276.12	3489.61	4163.91	3958.02	4828.68	0.874203
RI_1296.6	1296.7	3864.25	8054.34	12827.4	10247.3	11974.6	17594.9	1.60902	1345.65	4966.33	7374.42	9692.34	8254.39	12692.2	2.23864	3327.95	6789.01	10386.3	7701.68	11553.5	16346.2	1.73638
RI_1320.1	1320.11	31.65	19.7193	26.355	434.665	265.309	489.153	15.2993	28.7339	19.1833	24.2814	194.821	94.1721	74.8027	5.03882	29.7534	17.3385	27.2035	177.749	415.886	264.743	11.5536
RI_1320.8	1320.9	32.8322	15.7733	32.2715	509.446	336.652	557.725	17.3575	25.8122	17.2233	24.4651	229.136	155.589	128.1	7.59734	31.6004	17.1194	26.3508	260.316	463.561	334.958	14.1045
RI_1364.5	1364.56	226.39	242.244	228.834	842.456	684.451	915.218	3.50141	260.282	222.685	198.365	711.761	614.166	796.649	3.11533	312.31	256.941	180.623	732.784	680.633	790.776	2.93942
RI_1370.0	1370	133.827	84.4018	137.887	699.904	439.208	418.751	4.3746	76.13	39.4337	37.6527	413.995	298.894	268.355	6.4043	119.775	115.524	61.4303	482.789	643.102	534.09	5.59427
RI_1373.8	1373.86	810.767	914.17	839.058	666.019	678.878	586.069	0.753108	880.639	984.683	877.032	686.301	843.454	759.248	0.834685	818.275	1088.51	869.193	728.196	742.509	885.163	0.848662
RI_1414.7	1414.75	28.7727	15.4444	38.139	148.394	123.736	160.003	5.24713	28.7956	17.0377	25.3008	126.191	82.9124	85.0881	4.13573	30.9176	16.9999	28.368	90.5945	106.507	88.6314	3.74558
RI_1421.9	1421.97	1431.95	2300.77	2132.85	1285.3	1103.59	1077.96	0.591053	2189.25	1275.8	1935.9	1277.41	1482.19	1348.32	0.760591	1841.4	1740.82	2134.47	1378.41	1434.3	1412.35	0.739074
RI_1441.5	1441.57	102.6	71.2482	66.4988	164.752	186.162	221.262	2.38062	64.8133	69.5889	47.7546	117.335	101.337	98.1786	1.73944	104.103	84.651	24.9114	145.639	125.78	140.429	1.92754
RI_1454.6	1454.64	576.57	318.973	487.984	5843.44	3859.24	6007.89	11.3554	89.5041	75.388	45.9179	3086.14	2055.41	1777.5	32.8212	352.608	284.826	173.288	3518.28	6502.03	3504.97	16.683
RI_1458.6	1458.69	1564.66	3714.77	6138.43	1917.43	3935.04	6373.61	1.07079	559.658	2200.17	3582.52	959.715	2417.77	4142.2	1.18563	1371.25	2892.08	5162.89	1569.92	3107.99	6508.08	1.18669
RI_1503.9	1503.94	277.69	366.106	336.406	114.509	166.097	128.003	0.41686	358.017	256.319	303.977	181.538	209.84	176.721	0.618634	334.698	373.46	298.9	134.172	163.311	189.924	0.483992
RI_1533.4	1533.42	1959.45	2023.45	2217.93	2313.54	2279.65	2243.7	1.10258	1328.16	1508.92	1249.89	1339.39	1533.37	1391.33	1.04334	1657.82	1649.2	1286.37	1719	1807.58	1831.33	1.16644
RI_1539.2	1539.25	40.148	18.678	46.9403	115.677	122.622	143.546	3.61026	53.4967	32.4748	30.3058	90.7689	100.314	99.1136	2.49572	31.6564	32.8645	39.4254	115.823	128.823	119.71	3.50524
RI_1563.4	1563.49	27.3453	18.1519	28.1935	16.4518	27.1551	15.5157	0.802309	106.993	74.2282	134.08	232.457	133.069	173.916	1.71088	30.9624	14.0421	23.7286	20.5271	27.3673	16.6213	0.938642
RI_1584.4	1584.42	802.96	780.442	672.811	947.617	991.005	898.761	1.25759	1048.33	908.135	1041.42	864.518	942.744	990.201	0.933146	565.293	667.249	575.794	801.589	539.638	774.661	1.17008
RI_1591.3	1591.39	458.356	540.391	585.776	2328.73	1819.26	1783.81	3.74358	427.974	346.785	382.955	1413.56	1177.15	1393.2	3.44119	410.817	387.403	339.242	1792.4	1879.6	1822.12	4.83016
RI_1595.7	1595.78	361.332	261.974	319.781	383.253	375.668	397.722	1.22644	387.851	339.826	256.222	353.113	343.933	296.406	1.00971	161.192	185.236	187.041	206.418	219.101	207.19	1.18603
RI_1601.0	1601.07	104.831	121.67	129.086	156.573	150.49	134.403	1.24151	152.26	126.42	129.489	147.223	136.14	172.981	1.11803	128.73	122.495	87.1026	133.025	152.153	178.414	1.37025
RI_1603.1	1603.14	426.015	219.225	322.715	3864.08	2581.74	3405.78	10.1777	32.9211	71.9085	24.9793	1837.52	1312.27	1095.86	32.7069	245.147	207.146	121.027	2098.58	3545.18	2172.04	13.6325
RI_1614.5	1614.57	469.509	2030.03	2938.66	953.459	2107.98	3359.15	1.18065	172.836	1143.58	1610.8	17.9877	1095.26	2659.24	1.28876	546.263	1311.59	2695.6	767.187	1561.09	3766.26	1.33844
RI_1616.8	1616.86	113.753	111.805	130.064	271.081	284.259	340.121	2.51802	125.512	86.9861	70.7136	297.766	274.327	293.601	3.05671	143.282	90.6263	56.8459	222.473	267.79	210.643	2.41065
RI_1631.3	1631.33	39.0328	27.4032	37.1611	87.6341	70.2287	102.402	2.51228	61.727	60.3104	51.4281	84.1272	100.314	99.1136	1.63465	34.0519	28.8809	45.8435	72.2463	78.1055	77.1208	2.0912
RI_1633.4	1633.44	646.829	498.738	444.955	202.143	129.31	254.176	0.368199	92.5905	437.25	222.243	138.367	403.302	151.475	0.921633	523.875	409.312	535.452	153.667	64.9188	229.06	0.304803
RI_1682.9	1682.96	1104.07	952.534	1187.2	2119.58	1792.5	1762.78	1.74945	649.162	468.565	435.302	1395.85	985.736	1201.52	2.30717	1457.45	1641.23	1014.06	1831.39	2019.58	1734.64	1.35812
RI_1693.0	1693.08	1196.63	1076.4	1154.93	1957.16	1610.8	2058.1	1.64123	810.681	635.579	674.075	1171.14	902.824	943.449	1.42308	1585.06	1509.78	1193.76	1740.79	1751.79	1315.66	1.12117
RI_1699.5	1699.53	1559.08	1149.84	956.409	19.1159	927.465	1697.86	0.721475	28.9603	1431.21	676.83	877.801	1191.48	1411.9	1.629	899.99	1111.42	1020.48	716.729	713.093	814.948	0.740388
RI_1712.7	1712.8	185.127	118.382	66.4988	913.731	448.126	573.269	5.22997	219.131	148.456	75.3054	664.162	323.461	312.301	2.93508	302.236	227.064	240.22	450.679	759.753	347.619	2.02471
RI_1713.5	1713.54	36.8023	35.0761	31.2936	204.48	124.851	166.403	4.80493	28.415	16.9681	23.8773	145.009	90.0776	81.3479	4.56876	79.4768	79.6715	70.599	145.639	195.771	123.163	2.02211
RI_1716.7	1716.72	459.472	754.135	698.237	465.045	410.225	124.345	0.522854	1571.98	1216.65	1076.32	1090.33	577.316	715.301	0.616555	535.069	750.904	313.569	377.286	233.302	315.39	0.578902
RI_1732.3	1732.31	1940.49	1729.69	1585.21	806.234	771.401	759.787	0.444767	1774.65	1657.38	1703.55	1038.31	828.1	855.556	0.53002	1801.1	2026.64	1702.63	981.632	892.634	955.377	0.511655
RI_1749.8	1749.87	3742.69	4256.26	4441.73	4015.98	3386.59	7584.15	1.20465	2694.38	3999.04	3328.13	2852.58	3384.05	3314.7	0.953078	4573.83	6309.98	5990.83	6123.73	6078.02	8505.16	1.2271
RI_1755.4	1755.49	663.557	690.56	766.692	798.054	1312.05	1350.43	1.6317	1241.74	811.871	1105.7	1271.87	915.107	685.38	0.909171	619.023	601.52	1072.74	1397.91	1112.75	1529.75	1.76185
RI_1773.5	1773.54	70.259	58.0947	65.5209	510.615	441.438	614.412	8.07978	50.4104	51.0319	36.7343	247.954	245.666	202.902	5.04081	88.4319	79.6715	47.6772	303.893	311.407	323.447	4.35047
RI_1781.9	1781.95	2059.82	1971.93	1748.53	2683.94	1985.35	4040.31	1.50678	2142.96	2717.45	1717.33	463.807	963.217	642.368	0.314606	4692.49	9435.1	3047.68	1645.61	1266.93	869.048	0.220176
RI_1785.4	1785.43	816.343	749.751	664.988	1607.79	1736.77	1287.34	2.07608	953.682	1237.52	1231.52	1806.52	1868.09	2000.04	1.65793	705.216	847.506	644.56	1848.59	1329.82	1765.72	2.25011
RI_1796.0	1796.08	3299.94	3722.45	2890.74	4454.15	4607.23	7306.2	1.6511	6913.42	4498.92	1072.64	831.31	1297.94	1123.91	0.260565	13851.3	19875.1	5944.07	5245.31	1553.99	538.695	0.184974
RI_1810.0	1810.03	841.993	500.93	692.37	5092.12	3599.5	4310.03	6.3881	190.325	262.118	152.447	3081.71	2275.48	1784.04	11.8058	541.785	535.791	257.64	3248.79	4751.25	3255.19	8.42951
RI_1824.1	1824.18	1152.02	1182.72	1304.55	16.6622	33.2304	15.1592	0.0178748	391.966	2054.03	1127.74	370.824	29.8587	721.846	0.314105	816.036	2056.52	956.295	337.149	26.5356	18.5435	0.0998284
RI_1849.0	1849.05	468999	19.0616	418472	18.2513	31.0901	14.3546	7.17709e-05	29.6598	483386	26.7793	18.7847	25.4981	14.8764	0.000122371	27.6713	420630	27.6161	16.2153	28.0368	17.7723	0.000147437
RI_1858.6	1858.66	432358	445426	392457	183124	219370	245241	0.50993	274787	454572	389121	84979.6	338740	392296	0.729575	431637	433196	376982	161788	122673	185892	0.378763
RI_1863.8	1863.85	1041.62	814.422	807.765	283.934	367.865	399.551	0.39468	395.053	879.14	498.669	199.249	503.616	587.201	0.727674	752.231	997.886	807.762	255.729	179.541	308.483	0.29077
RI_1868.8	1868.82	2540.48	1567.46	1921.62	19.9221	2190.47	14.3089	0.368965	716.033	3093.23	1632.84	17.6889	7116.13	5586.83	2.33745	876.483	866.428	1334.96	1176.58	29.0005	2563.4	1.22454
RI_1869.4	1869.47	115.983	100.844	91.9248	618.112	361.176	535.782	4.90709	133.742	59.1506	37.6527	785.926	341.886	355.313	6.43312	28.0519	40.8317	32.0904	310.774	470.661	345.317	11.1588
RI_1870.8	1870.86	27.1334	18.6342	28.5456	1398.64	28.5151	831.102	30.3884	25.7504	20.7723	23.4641	3588.69	29.7563	14.5211	51.9093	30.2795	15.4762	24.3612	20.1831	1738.61	16.6558	25.3212
RI_1872.2	1872.25	1203.33	18.382	24.5165	1847.33	1605.23	3144.29	5.29347	2096.66	1700.29	23.0324	19.1057	28.1902	15.3065	0.0163882	3464.52	5346.95	1576.1	1228.19	749.61	19.4414	0.192272
RI_1873.4	1873.47	30.6909	15.7952	26.1399	1091.34	939.727	1888.04	53.9628	1142.98	992.802	23.712	18.3087	25.7438	15.0447	0.0273663	2077.59	3143.04	1049.82	730.49	25.8864	20.0399	0.123822
RI_1874.5	1874.54	32846.6	33608.3	28732.4	18.0994	27.1328	15.7992	0.000641171	27.4582	34047.5	28253.3	19.8031	27.0028	15.7366	0.00100344	34141.4	25351.5	26579.1	17.385	24.4257	18.555	0.000701339
RI_1877.7	1877.73	34.1147	40029.5	35009.7	20.074	33.42	12.9465	0.00088501	29.2997	20.7723	32487.8	17.9656	28.3949	33097.4	1.01862	41083.9	17.7568	24.1228	17.4538	30.0351	18.6586	0.00160842
RI_1884.5	1884.54	2046.43	3043.94	3571.38	4061.55	4801.19	5021.36	1.60292	2529.78	2132.9	3191.3	3110.49	3677.83	4436.74	1.42922	2070.87	2117.27	1951.1	3395.57	3479.24	4669.84	1.88047
RI_1890.5	1890.56	274.345	552.448	366.721	844.793	868.384	794.53	2.10111	961.912	320.109	1116.72	1048.27	857.785	1171.6	1.28303	92.9095	35.8522	27.5703	912.826	950.452	1098.11	18.9429
RI_1906.0	1906.07	60.222	117.286	208.298	72.4442	129.31	202.975	1.04905	26.8204	56.831	106.53	15.6632	85.9832	156.151	1.35554	28.3654	96.6017	198.044	47.0174	108.536	234.816	1.20853
RI_1907.5	1907.57	30.1445	18.952	23.4702	685.883	360.062	590.64	22.5528	30.7503	20.6679	26.9446	283.376	190.391	152.411	7.99075	28.4549	16.4621	22.3716	262.609	437.188	193.378	13.2738
RI_1919.0	1919.02	825.265	899.92	664.01	341.189	324.39	290.749	0.400272	340.527	785.195	393.057	593.318	301.965	458.167	0.891143	672.754	813.645	774.755	252.289	346.91	334.958	0.413132
RI_1923.4	1923.48	2796.98	3483.49	3520.52	17.5151	2991.97	13.6963	0.308456	2911.46	3552.51	3614.66	15.7296	27.443	3236.15	0.325374	2921.61	4256.45	3318.15	19.9308	28.8889	3760.5	0.362924
RI_1930.7	1930.73	347.949	245.532	376.501	559.69	448.126	688.471	1.74878	681.055	365.342	281.936	276.734	217.005	129.035	0.468839	606.71	689.159	414.425	657.097	505.15	263.592	0.833681
RI_1930.7	1930.73	3095.86	2434.5	3455.98	4060.38	3210.46	4875.07	1.3516	5587.32	17.664	2764.26	17.1243	26.665	13.6047	0.00685774	4956.66	5749.3	3489.61	4890.96	3902.23	18.7392	0.620752
RI_1933.7	1933.77	8056.37	7598.35	8031.69	9796.32	10137.5	12242.5	1.35843	17969.8	19197.3	18756.6	20754	22347.4	27140.3	1.25603	6780.15	5584.97	4600.85	11144.3	12239.2	11655.6	2.06526
RI_1939.4	1939.45	713.742	563.409	555.461	175.268	216.26	205.718	0.325899	204.728	738.802	366.425	69.7371	221.1	292.666	0.445437	517.159	942.116	645.476	111.236	99.4069	149.637	0.171175
RI_1940.4	1940.47	95451.9	100855	112899	122469	131453	131667	1.24703	58855.7	74323.3	69185.4	60805.2	71946.4	75608.7	1.02963	80733.8	80472.2	72307.1	85447.8	97058.7	103373	1.22425
RI_1944.0	1944.04	170.629	198.399	226.878	597.08	520.584	551.325	2.80076	311.721	180.931	266.324	893.298	620.307	590.006	2.77164	45.895	56.766	88.0195	285.545	422.987	241.722	4.98349
RI_1956.6	1956.67	11396.5	9471.63	7744.18	11346.9	9552.22	19641.1	1.41688	12418.4	13083.9	6920.75	3317.49	4880.57	4342.3	0.386773	23604.6	36673.8	13202.9	7072.11	4504.76	2950.16	0.197697
RI_1958.6	1958.64	876.565	667.541	664.988	19.2444	32.361	13.4403	0.0294445	27.7463	895.377	411.425	16.6594	307.083	374.014	0.52284	34.0519	16.8206	883.863	17.9928	31.09	140.429	0.202744
RI_1973.4	1973.45	533.076	198.399	212.209	1540.02	1455.85	1523.23	4.78879	1157.38	693.57	798.053	1409.13	1514.94	2152.45	1.91639	354.847	574.631	169.621	1404.79	915.964	1361.7	3.35043
RI_1984.9	1984.99	5384.29	5981.56	5858.74	2837.01	3988.55	3384.75	0.592775	4950.51	5120.58	5354.03	3629.65	4028.93	4611.59	0.795466	5209.65	5854.86	6064.18	3280.9	2780.35	4514.45	0.617426
RI_2000.5	2000.53	269.884	289.377	242.525	408.959	487.142	637.27	1.91244	197.526	132.219	144.182	340.937	234.407	312.301	1.87295	329.101	108.552	216.381	269.49	313.436	385.604	1.48085
RI_2007.4	2007.47	7027.02	6176.67	5354.13	1536.52	1948.57	1992.27	0.295151	2463.94	6069.31	3526.5	1587.35	2680.83	3324.05	0.629551	5935.01	8147.41	6591.38	1025.21	888.576	1197.1	0.150475
RI_2008.7	2008.8	30.2114	16.1679	37.1611	192.795	258.62	53.9439	6.04928	389.909	18.1395	24.3181	100.731	29.5311	84.153	0.495911	29.0482	15.2969	25.8191	17.0295	25.8965	18.8773	0.880839
RI_2009.9	2009.94	34.4604	15.9377	26.7755	156.573	31.0121	266.977	5.89012	25.7813	2567.83	1413.35	15.5082	26.4501	13.7076	0.0138923	3212.65	2885.1	25.8191	1891.02	27.2355	20.2816	0.316569
RI_2010.7	2010.73	812.997	17.9874	309.024	20.0974	73.5729	229.49	0.283472	231.476	18.673	1486.82	18.6187	28.2311	14.6613	0.0354129	2427.96	14.7293	1916.26	19.0019	26.921	2173.2	0.509095
RI_2011.9	2011.97	28.8731	1609.11	425.397	204.48	149.375	351.093	0.341646	356.988	16.7013	1808.25	796.995	27.3508	717.171	0.70649	28.2758	14.8587	2882.64	1864.64	30.6031	4024.09	2.02317
RI_2014.0	2014.09	3170.58	17.2859	642.496	18.8472	32.5282	562.297	0.160213	26.2443	30.1552	26.0171	19.4378	28.3949	13.2775	0.74148	34.6563	17.1294	27.7903	18.1877	1855.26	17.4155	23.7617
RI_2016.3	2016.38	34.0254	16.9023	23.4995	16.5921	29.2843	131.66	2.38536	683.112	17.664	24.3549	1198.81	2053.36	14.2406	4.50459	31.8131	17.5178	22.8392	20.034	26.495	18.6011	0.902452
RI_2018.0	2018.06	33.5236	27.4032	626.849	9628.06	8969.21	308.12	27.4877	2548.3	16.9681	81.7339	4222.97	5596.07	2849.98	4.78618	32.3392	17.219	27.5794	18.6005	28.4223	17.4846	0.836263
RI_2019.4	2019.48	54.6459	15.6746	29.5528	20.1208	30.1426	7036.48	70.9573	25.7504	31.315	26.5681	27.6734	28.3745	16.1387	0.863129	33.6153	17.1095	23.7011	19.7588	30.1365	16.5867	0.893265
RI_2029.6	2029.69	1246.82	1475.39	1593.04	1880.04	2100.17	2180.61	1.42769	880.639	1148.22	1264.58	1320.58	1546.67	1552.16	1.34188	1032.08	1157.23	1168.09	1511.44	1713.25	2155.93	1.60261
RI_2037.8	2037.9	508.541	346.376	415.617	236.028	276.456	141.717	0.514902	346.7	369.981	378.364	526.902	344.956	254.329	1.02844	349.25	323.666	432.763	322.241	252.575	240.571	0.737454
RI_2047.5	2047.58	501.85	787.019	1336.82	516.457	969.825	1330.31	1.07271	253.081	552.072	798.053	342.044	525.112	882.672	1.09145	350.369	788.748	1268.03	553.888	738.452	1271.92	1.06527
RI_2052.7	2052.7	98.1396	64.6715	78.2339	834.277	746.877	701.271	9.46888	126.54	107.863	114.795	857.877	612.118	691.925	6.1911	76.1186	89.6305	101.773	894.478	769.897	811.495	9.25484
RI_2062.1	2062.18	228.621	232.379	220.033	734.958	693.369	675.671	3.08942	52.4679	62.63	62.4484	151.65	96.2193	147.735	2.22818	163.431	159.343	88.9364	782.094	723.236	774.661	5.53785
RI_2074.4	2074.43	30.8582	18.0861	30.12	17.5034	27.3	15.2506	0.759559	29.989	17.49	24.612	19.4932	28.0264	13.2494	0.842948	34.4213	14.5301	25.9566	18.5317	27.6108	20.2126	0.885822
RI_2088.0	2088.03	4201.04	4102.8	4093.59	5480.05	6404.19	5678.74	1.41666	4161.43	4875.86	4517.4	4940.26	6560.31	7832.78	1.42632	4657.79	5481.4	5130.8	7083.57	6020.21	7984.88	1.38105
RI_2103.1	2103.2	142.748	104.132	216.121	468.55	491.601	13.9523	2.10389	208.843	307.351	281.936	18.342	504.639	697.535	1.52922	129.849	208.142	231.051	434.624	367.197	512.22	2.30922
RI_2112.6	2112.63	1646.07	1540.06	1399.41	1728.14	1703.33	1717.06	1.12278	1106.97	1326.83	1464.78	1393.63	1797.46	2274.94	1.40206	1591.77	1764.72	2620.41	1786.66	1623.98	2010.9	0.907081
RI_2117.7	2117.73	525.27	441.739	344.229	392.601	589.698	454.409	1.09569	490.73	713.286	739.278	532.437	1165.89	1551.22	1.67219	773.499	1022.78	976.466	817.644	520.365	889.767	0.803454
RI_2161.0	2161.05	7285.75	6070.35	7832.19	18412.5	19599.4	20249.1	2.74968	4891.86	2407.78	5316.38	20087.6	12061.2	11994.6	3.499	3188.03	2739.7	2852.38	10677.5	13319.5	12654.7	4.17441
RI_2169.7	2169.78	2988.8	3110.81	4706.75	8701.48	8575.71	7871.24	2.32719	2018.47	307.351	2654.06	5592.25	1372.66	1119.24	1.62336	1598.49	619.446	664.731	1671.98	1609.78	1099.26	1.51978
RI_2175.2	2175.3	23059.5	21221	32819.1	69878.3	59195	55722.2	2.39684	18682.7	5659.9	18728.1	56307.7	25734.6	26228.6	2.5138	12473.4	7936.28	6110.02	24563.7	28285.3	24565.9	2.91915
RI_2185.2	2185.23	765.043	951.438	1499.16	695.23	1144.84	1404.37	1.00896	369.333	620.501	965.195	733.9	836.289	1022.93	1.32638	454.473	788.748	1449.57	690.353	971.754	1519.4	1.18149
RI_2186.8	2186.85	259.847	465.854	714.862	217.333	564.059	587.897	0.950524	65.8421	305.031	408.669	127.298	359.287	404.87	1.14356	217.162	404.333	661.98	259.169	458.489	641.139	1.05869
RI_2208.0	2208.01	593.298	244.436	258.172	1035.25	33.9216	14.0529	0.988428	296.29	115.982	34.8976	18.4194	290.705	777.013	2.42892	218.281	50.7906	85.2689	19.6326	29.7714	186.471	0.665673
RI_2239.7	2239.79	704.821	620.408	538.836	891.531	1037.82	1144.71	1.64912	257.196	460.447	285.609	626.527	661.252	611.512	1.89313	591.038	420.267	572.127	669.711	787.141	732.072	1.38239
RI_2251.3	2251.36	115.983	245.532	420.507	107.498	271.997	396.808	0.992686	36.0074	147.297	232.345	73.0579	170.943	266.485	1.22817	153.357	166.314	429.095	66.5124	191.713	402.87	0.882914
RI_2277.4	2277.43	114.868	152.362	115.395	172.931	196.195	249.605	1.61707	212.958	149.616	197.447	249.061	328.579	237.499	1.45555	128.73	107.557	122.861	172.015	148.096	183.018	1.4009
RI_2292.9	2292.96	253.156	195.111	198.518	207.985	315.472	359.321	1.36487	158.433	542.794	292.038	183.752	270.233	370.273	0.829848	230.595	277.854	293.398	356.644	269.819	286.613	1.13872
RI_2320.8	2320.84	1073.96	1214.51	1662.47	571.374	1098.02	1099.91	0.700923	723.235	1156.34	1068.05	706.226	790.227	863.036	0.800472	911.184	1335.49	1808.07	469.027	811.485	1351.34	0.64908
RI_2333.0	2333.07	303.341	249.917	309.024	304.967	217.375	261.491	0.909021	1235.57	766.638	1386.72	1861.87	1089.12	1171.6	1.21649	381.712	206.15	208.129	208.711	202.871	179.565	0.742655
RI_2336.6	2336.62	132.711	170.996	123.218	127.362	104.786	153.603	0.903554	340.527	16.7361	497.75	651.986	379.759	14.839	1.22406	289.922	166.314	251.222	113.53	128.823	142.731	0.54432
RI_2358.6	2358.7	827.495	1191.49	879.153	666.019	858.351	959.105	0.856921	414.6	503.36	433.465	19.4821	688.889	641.433	0.998801	453.353	554.713	507.029	334.856	284.02	387.906	0.664501
RI_2358.6	2358.7	827.495	1191.49	879.153	666.019	858.351	959.105	0.856921	414.6	503.36	433.465	19.4821	688.889	641.433	0.998801	453.353	554.713	507.029	334.856	284.02	387.906	0.664501
RI_2378.9	2378.99	260.962	245.532	206.342	540.994	519.47	423.323	2.08153	307.606	215.726	247.957	469.341	472.908	563.825	1.95267	145.521	192.208	161.369	389.9	310.393	370.64	2.14574
RI_2389.7	2389.7	132.711	214.841	371.611	120.351	255.276	270.634	0.898629	124.483	151.936	248.875	91.8758	143.305	291.731	1.00308	197.013	191.212	336.491	106.649	150.125	322.296	0.799031
RI_2392.7	2392.8	191.818	356.241	517.322	136.709	453.7	460.809	0.986706	32.9211	219.205	336.119	132.832	281.493	295.471	1.20663	129.849	268.891	469.437	198.391	318.508	538.695	1.21587
RI_2399.4	2399.42	705.936	644.523	669.878	1466.41	959.793	1743.58	2.0639	339.498	523.077	395.812	499.229	635.661	450.686	1.26001	960.438	1397.24	1293.7	1470.15	2128.12	1426.16	1.37604
RI_2403.4	2403.45	130.481	18.2286	230.79	470.887	516.125	485.495	3.88013	30.5343	19.0906	156.121	355.327	340.862	307.626	4.87891	211.565	16.4621	173.288	442.652	594.413	580.133	4.02974
RI_2451.5	2451.58	375.83	703.713	1062.02	377.411	955.334	1017.62	1.0975	143.001	366.502	465.608	537.972	465.742	705.951	1.7533	475.741	479.025	1110.33	332.562	575.14	1102.71	0.973521
RI_2488.8	2488.9	1028.24	1019.4	794.074	441.676	555.141	611.669	0.566028	413.571	701.688	518.872	452.737	460.624	531.099	0.883932	1448.49	804.682	1293.7	456.413	470.661	564.018	0.420396
RI_2499.6	2499.65	860.952	942.669	931.961	651.998	772.516	802.759	0.814186	642.99	633.259	711.728	546.827	700.149	803.194	1.03128	1080.21	772.814	1264.36	628.428	588.327	820.704	0.653578
RI_2510.3	2510.32	917.828	893.343	776.471	1758.52	1563.98	1484.83	1.85781	775.703	941.77	705.299	1253.05	1321.48	986.461	1.4698	531.711	608.491	618.887	1129.56	908.864	1099.26	1.7837
RI_2518.6	2518.66	84.7569	18.3053	63.565	412.464	443.667	437.952	7.76634	29.9787	18.7774	27.8722	433.919	314.248	237.499	12.8629	45.895	126.479	24.5171	350.91	357.054	316.541	5.20342
RI_2526.3	2526.38	7040.4	7713.44	7720.71	7231.56	7623.72	7333.63	0.987291	5281.77	7379.9	7005.24	6361.57	7059.83	7084.75	1.04267	5800.68	7205.29	7466.07	5663.88	6612.59	7875.53	0.984367
RI_2581.8	2581.82	398.134	724.54	1143.19	446.35	1152.64	1038.65	1.16408	224.275	432.611	583.158	733.9	528.182	706.886	1.58782	463.428	620.442	1085.57	465.587	695.849	1069.33	1.02827
RI_2602.4	2602.43	3156.08	3216.04	2988.53	916.068	1417.95	1319.34	0.390289	2778.74	2591.03	2753.24	1238.66	1869.11	2194.52	0.65275	3762.27	3108.18	3919.62	1395.61	911.907	1928.02	0.39254
RI_2614.4	2614.47	32.8545	16.8036	24.6632	19.8754	29.6521	15.4426	0.874179	30.1742	16.6318	23.0416	19.0061	31.5169	13.1185	0.911149	31.5892	15.9443	28.3221	17.6946	30.4206	17.0472	0.859031
RI_2615.6	2615.67	32.2857	19.3905	25.1913	20.7167	28.7826	14.4277	0.831653	25577.6	25555.4	18329.5	15.7739	28.6201	15.185	0.000857714	30.1228	21463.5	18234.7	16.6166	27.5702	18.2097	0.00157058
RI_2616.2	2616.22	28086.9	26937.3	23542.5	34400.5	29635.4	20952.2	1.08173	30.7606	23646.3	20733.8	32641.4	26330.3	23360	1.85386	28209.8	21846.9	19505.5	32510.8	27328.8	29517.7	1.28457
RI_2616.4	2616.44	349812	18.2286	303921	392284	355951	272861	1.5619	319396	348187	264551	19.6039	324613	296878	0.666761	352112	296070	261191	376421	330743	368237	1.18257
RI_2616.8	2616.88	32.5645	15.7294	27.9197	20.5181	30.2206	15.8449	0.873644	28.1064	17.664	22.059	18.353	25.8871	13.8572	0.856522	29.8877	15.8048	23.371	17.3506	30.3293	60077.1	870.571
RI_2620.7	2620.72	38549.9	35824.7	31951.7	40187.8	36172.3	28293.1	0.984265	40107.1	41513.3	30750.3	38707.4	33216.1	30675.7	0.913042	39660	32282.9	28887.8	40090.9	33120.8	36696.8	1.09003
RI_2620.7	2620.72	38549.9	35824.7	31951.7	40187.8	36172.3	28293.1	0.984265	40107.1	41513.3	30750.3	38707.4	33216.1	30675.7	0.913042	39660	32282.9	28887.8	40090.9	33120.8	36696.8	1.09003
RI_2621.9	2621.93	32.2411	15.6198	26.7755	4597.87	31.1013	14.8574	62.2193	29.0426	18.1279	26.5957	4244	28.3335	16.4659	58.1405	27.0445	16.0339	27.0935	4374.91	3930.63	18.0486	118.617
RI_2622.3	2622.37	30.5682	17.8449	29.9734	17.1763	28.1249	15.406	0.77446	26.7587	18.6498	2084.67	18.4305	27.1768	15.372	0.0286277	30.481	15.765	26.0941	20.1601	27.4181	19.1651	0.922632
RI_2679.1	2679.12	2136.77	2483.82	2539.67	648.492	1033.37	798.187	0.346363	2279.78	2100.43	2339.98	794.781	1361.4	1778.43	0.585492	2621.61	2518.62	2693.76	982.779	642.088	1329.47	0.377118
RI_2707.1	2707.17	852.03	1012.82	1403.32	727.947	1562.87	1283.68	1.09373	647.105	770.117	851.318	992.923	828.1	871.452	1.18688	907.826	816.633	1213.94	692.647	967.696	1186.74	0.968924
RI_2739.8	2739.86	3438.23	3527.34	3394.37	1084.33	1640.9	1678.66	0.425088	3206.72	2863.58	3355.68	1508.76	2170.05	2751.8	0.682222	3405.19	3402.97	4168.09	1652.49	1215.2	2342.4	0.474669
RI_2753.2	2753.23	1957.22	1707.77	1743.64	2297.18	2202.73	1981.3	1.19831	1155.32	1550.67	1634.68	727.258	883.375	1050.98	0.613179	1041.03	1103.45	1045.23	944.935	871.332	1174.08	0.937496
RI_2796.1	2796.1	617.833	681.791	699.215	1222.2	1183.86	1047.79	1.72793	541.14	484.803	474.791	556.79	583.457	597.487	1.15792	444.398	370.473	446.516	636.455	522.394	674.519	1.45345
RI_2805.7	2805.73	663.557	568.89	633.694	1257.26	1387.85	1504.94	2.22387	462.952	345.625	412.343	1033.88	763.613	808.804	2.1347	192.535	229.056	231.051	735.077	789.169	842.574	3.62652
RI_2828.4	2828.43	2980.99	1149.84	30.2178	874.004	31.6587	13.3946	0.220872	998.949	1286.24	567.545	1052.7	604.953	366.533	0.709561	3781.3	2940.87	6248.47	723.609	725.265	17.9565	0.113088
RI_2838.5	2838.55	491.813	663.157	679.657	960.47	879.531	842.074	1.46192	361.103	649.497	528.974	858.983	1052.27	1094.92	1.9526	570.889	673.224	646.393	774.067	877.418	969.19	1.38623
RI_2842.7	2842.77	500.735	453.797	445.933	16.8842	34.3898	14.3454	0.0468554	431.06	458.127	305.813	19.0393	31.0154	15.7086	0.055032	501.487	493.963	439.181	18.268	25.7139	16.9551	0.0424757
RI_2884.6	2884.65	152.785	99.7475	117.351	282.766	314.357	298.063	2.42018	102.878	289.954	162.549	85.2342	229.289	403	1.29194	90.6707	179.261	97.1882	18.979	98.3926	338.411	1.24151
RI_2895.2	2895.3	30.8582	17.8449	29.3377	20.8102	34.1891	94.1733	1.91147	68.9285	42.9132	90.9175	135.046	239.525	244.044	3.05098	32.3056	15.6953	26.8184	19.9193	33.4738	17.6342	0.949317
RI_2899.7	2899.76	27.3564	15.5869	28.5554	47.9066	54.6223	35.6579	1.93272	28.8471	35.9543	27.3303	15.5193	30.9335	14.6707	0.663435	30.5146	24.8973	22.6375	19.0134	32.4594	44.8912	1.23465
RI_2928.6	2928.67	795.154	717.963	687.48	329.504	308.783	341.035	0.445026	955.74	1196.93	870.604	250.168	281.493	362.793	0.295856	839.543	937.136	993.887	350.91	359.082	346.468	0.381316
RI_2938.2	2938.2	303.341	569.986	741.266	230.186	849.433	787.216	1.15623	275.714	309.671	415.098	692.943	442.199	456.297	1.59067	491.413	391.386	746.332	415.129	542.681	612.362	0.96381
RI_2974.6	2974.68	225.275	186.342	150.6	18.5901	33.6429	13.2757	0.116519	239.707	356.063	257.14	18.2202	39.9208	43.9466	0.119693	144.401	178.265	241.137	19.4377	36.5168	18.2327	0.131584
RI_2981.9	2981.94	216.353	203.88	201.452	95.8133	193.965	326.406	0.991153	163.577	149.616	151.529	142.795	92.1249	113.139	0.748962	153.357	223.08	287.897	110.09	122.737	200.284	0.651947
RI_3020.7	3020.7	210.777	246.629	212.209	84.1287	30.8226	14.9946	0.194061	415.628	378.1	378.364	18.3198	127.951	89.7633	0.201379	250.744	198.183	264.975	69.9527	125.78	56.4018	0.353178
RI_3045.5	3045.54	1649.41	1701.19	1605.75	315.483	892.908	15.4883	0.246931	1900.16	2060.99	1663.15	1006.21	772.825	780.753	0.455129	1930.95	1808.54	2424.2	572.236	653.246	875.954	0.340938
RI_3059.0	3059.06	415.978	448.316	312.936	17.3632	73.5729	73.1443	0.139379	620.356	579.908	481.22	307.729	264.091	413.285	0.585855	642.53	570.647	717.909	248.848	57.8183	353.374	0.341798
RI_3073.3	3073.4	253.156	255.398	207.32	598.249	579.666	440.694	2.26103	238.678	421.013	264.487	570.073	565.032	611.512	1.88991	264.176	284.826	190.709	551.594	471.676	602.003	2.19717
RI_3086.3	3086.35	372.484	252.109	230.79	130.867	127.081	110.631	0.430892	411.513	499.88	260.814	321.012	188.344	129.035	0.544606	254.102	279.846	311.736	20.3551	89.2634	100.142	0.248037
RI_3092.9	3092.94	1282.51	988.706	781.361	355.21	391.274	458.066	0.394602	1904.28	1432.37	826.523	913.223	676.606	690.055	0.547631	952.602	1154.24	1418.4	391.047	467.618	166.903	0.290922
RI_3107.1	3107.16	217.468	209.36	115.395	38.559	33.7098	16.0186	0.162825	276.743	387.378	235.1	130.619	125.904	125.295	0.424609	146.64	201.171	218.215	88.301	79.1198	123.163	0.513376
RI_3114.3	3114.33	1409.64	1283.56	970.1	82.9603	99.212	80.4587	0.0716924	2204.68	2350.95	1620.9	884.443	848.572	684.445	0.391394	1437.3	1530.69	1687.04	496.55	320.537	405.172	0.262567
RI_3156.1	3156.17	2099.96	1695.71	1501.11	635.639	791.467	697.614	0.401134	3265.36	3155.86	2484.16	2535.99	2253.99	1784.98	0.738314	2168.26	2235.78	2447.13	1357.77	1191.87	1233.93	0.552252
RI_3195.3	3195.31	244.234	199.495	142.777	18.3915	33.4311	12.9283	0.110401	548.342	549.752	443.567	587.784	546.607	403.935	0.997837	347.011	376.448	424.511	293.572	154.182	252.081	0.609629
RI_3389.2	3389.3	30.3675	16.5515	29.3573	16.5921	33.877	16.4575	0.877422	31.1618	17.2928	27.8263	16.0174	31.2303	14.6052	0.810857	32.384	14.9882	22.6467	16.651	27.134	19.7867	0.907923
RI_3530.7	3530.77	4891.37	4615.79	4100.43	6652.01	5659.54	4913.47	1.26584	1889.87	1845.27	1405.09	1694.72	1990.92	2007.52	1.10757	2567.88	2030.63	2792.79	3708.64	3419.4	3152.74	1.39093
RI_3563.2	3563.21	1282.51	1131.2	1284.01	1927.95	1656.51	1302.88	1.32172	576.119	576.428	531.729	537.972	518.97	658.264	1.01836	696.261	598.532	879.278	1116.95	836.844	931.205	1.327

## Sheet: SUPPLEMENTAL TABLE S1b - Roots
Additional file 1: Table S1b: Primary metabolites in R. communis root samples.
Name	Level of identification (a)	RI	IAC80_20C_R1	IAC80_20C_R2	IAC80_20C_R3	IAC80_35C_R1	IAC80_35C_R2	IAC80_35C_R3	IAC80 Ratio 35C/20C	MPA11_20C_R1	MPA11_20C_R2	MPA11_20C_R3	MPA11_35C_R1	MPA11_35C_R2	MPA11_35C_R3	MPA11 Ratio 35C/20C	MPB01_20C_R1	MPB01_20C_R2	MPB01_20C_R3	MPB01_35C_R1	MPB01_35C_R2	MPB01_35C_R3	MPB01 Ratio 35C/20C
(5-oxoproline) pyroglutamate (2TMS)	1	1518.88	5365.56	7488.62	8605.28	7313.89	10950.8	8278.27	1.23689	734.454	1335.75	2523.82	1389.82	1623.54	1259.9	0.930178	4612.3	4837.52	8278.28	3011.62	6563.76	8022.54	0.992657
3-Hydroxy-3-methylglutaric acid (3TMS)	2	1592.82	607.975	744.012	775.677	1371.77	1349.92	1440.82	1.95637	228.715	272.204	513.32	895.008	776.156	801.049	2.43751	655.149	499.172	752.928	911.88	1178.94	1104.53	1.67537
citrate (4TMS)	1	1805.69	25936.6	40309	24887.2	14641.1	14279.7	12638.9	0.456035	19612.1	16521.8	16138.1	12697.6	8872.9	8923.75	0.583377	24116.4	24068.6	27518.7	5395.42	9946	9989.22	0.334602
Ethanolamine (3TMS)	2	1258.97	1557.87	1395.95	2092.14	2718.54	1773.23	2193.99	1.32497	2444.91	2692.18	3446.04	2750.17	2992.55	3889.7	1.12225	1631.31	1444.34	2152.12	2180.44	5668.6	3749.85	2.21871
fructose (5TMS)	1	1864.36	195213	341995	312272	45498.5	50008.8	25206.4	0.142103	169750	309056	169643	38790.9	38033.7	30336.5	0.165258	258937	11.9642	342302	21804.4	31665.2	46106.2	0.165614
fumarate (2TMS)	1	1344.68	384.41	560.681	542.61	363.361	298.56	330.965	0.667397	537.442	399.692	418.959	304.024	287	233.315	0.607877	504.787	633.437	538.814	156.553	295.311	231.985	0.407772
GABA - 4-Aminobutyric acid (3TMS)	1	1523.34	2097.06	2166.27	2919.71	3943.63	4109.47	2873.34	1.52114	1650.07	906.199	1860.78	1532.53	1849.79	1643.21	1.13775	2235.15	2103.04	2795.24	1530.02	2697.02	1997.84	0.872637
galactinol (9TMS)	2	2955.93	366.201	563.147	431.539	896.735	674.959	1148.01	1.99848	763.137	686.828	534.708	1105.96	820.149	899.93	1.42393	639.636	585.58	923.905	309.878	1049.74	626.706	0.92425
galactonate (6TMS)	1	1977.25	1435.47	2398.1	1555	1368.44	1541.85	1475.66	0.813935	1684.79	1880.16	2516.27	2367.04	1798.46	2116.5	1.03302	1403.38	1441.68	1762.32	827.955	1414.26	1506.17	0.813562
galactose (5TMS)	1	1899.83	23161.7	71157.9	37907.1	4318.66	5396.48	3625.68	0.100894	35662.9	71010.9	29025.2	8286.2	7840.12	5229.59	0.157377	58351.8	80569.5	74801.8	2516.14	4611.93	5169.46	0.0575396
glucose (5TMS)	1	1880.31	139293	299569	227288	25136.9	30303.9	19681.2	0.11277	193423	342186	151867	44610.8	41243.1	25941.3	0.162617	294204	303781	377690	50.0323	25341.4	25681.1	0.0523458
glucose-6-P (6TMS)	1	2297.76	1121.87	1680.4	1219.96	413.365	384.929	301.103	0.27333	484.604	523.735	486.899	383.132	193.777	209.984	0.526266	1085.95	1061.49	1452.52	148.483	325.304	370.484	0.234522
glycerate (3TMS)	2	1319.95	2621.07	4015.2	3116.36	1383.44	1104.67	1101.56	0.368072	1774.62	1796.32	1931.24	927.582	795.01	774.384	0.453816	3644.49	3272.87	3307.39	785.992	1125.87	1142.61	0.298734
L(+)-Ascorbic acid {BP}	1	1838.23	3489.03	4101.52	3384.03	3071.9	2204.01	2990.3	0.753215	6174.54	4061.24	3847.38	2365.49	2792.49	2612.02	0.551722	4542.49	4348.98	4312.86	1877.02	3086.93	1980.53	0.525924
L-asparagine (3TMS)	1	1662.37	3152.16	4630.96	3932.1	4842.03	6537.4	3162.83	1.24131	1240.95	1162.32	1544.99	687.156	638.941	587.732	0.484727	1818.67	2032.58	3396.02	924.791	3236.89	2503.36	0.919664
L-aspartate (3TMS)	1	1511.2	9742.77	13640.5	10692.9	7798.93	8330.9	6980.95	0.67821	3910.04	4721.65	7060.66	2534.56	1884.35	2613.13	0.448119	6402.92	6212.07	9433.55	1739.83	5394.05	3690.99	0.490956
L-glutamate (3TMS)	1	1610.8	6368.06	10149	7198.68	6755.51	8315.97	6608.52	0.914162	5372.15	3988.88	4180.79	2995.25	2768.4	2248.71	0.591675	5089.04	5304.78	6851.64	2487.09	4464.28	2697.26	0.559488
L-glutamine (3TMS)	1	1764.75	31582.3	46658.2	30946.1	34961	46804.6	25205.6	0.979711	2447.17	3192.94	5646.52	3936.8	3146.52	1810.97	0.788037	12789.1	15649.8	29954.8	10335.7	25675.9	15861.6	0.888336
L-glutamine (3TMS)	1	1765.21	21666.6	28249.4	21090.8	23340.1	29756.9	15754.4	0.969646	1415.31	1764.16	3384.39	2584.2	1772.28	938.816	0.806735	7598.66	9407.17	18051.4	6254.04	15483.1	9476.77	0.890369
L-glycine (3TMS)	1	1299.08	1291.82	1500.35	1366.54	1303.43	1628.22	1097.41	0.968824	384.965	342.265	778.786	513.428	688.171	429.966	1.08336	593.692	664.677	1053.31	716.592	1608.06	1319.2	1.57628
L-isoleucine (2TMS)	1	1285.43	1267.54	781.007	2643.86	2591.86	2329.84	2553.16	1.59297	13.587	716.69	1728.68	487.058	343.562	1048.81	0.764319	1487.51	1324.7	3207	719.82	2489.38	2222.9	0.902461
L-lysine (4TMS)	1	1910.53	2427.85	4154.96	3216.51	2710.21	3566.73	2257.86	0.870958	1147.35	1684.91	2035.66	1512.36	1485.28	1592.1	0.942853	1538.83	1814.57	2717.6	1212.07	2141.01	2212.52	0.916753
L-phenylalanine (2TMS)	1	1622.46	1296.88	1808.65	1777.14	1521.78	1754.04	1281.56	0.93338	258.153	314.7	358.569	204.751	214.726	146.655	0.607814	1029.26	1090.07	1894.87	600.388	860.556	734.043	0.546805
L-serine (2TMS)	1	1250.89	1246.3	1857.97	1967.42	888.401	2063.26	700.086	0.720027	1192.64	536.369	588.808	738.343	839.003	91.104	0.719838	1012.56	1355.94	1415.66	1060.36	449.889	557.457	0.546412
L-serine (3TMS)	1	1350.5	3929.08	3689.64	3384.94	4547.01	3854.63	4378.86	1.16148	732.944	1106.05	3117.66	618.905	587.616	2330.93	0.713678	3006.65	3317.4	5045.4	949.001	6536.07	4823.22	1.08258
L-threonine (2TMS)	1	1287.66	595.836	1018.6	1086.13	486.704	1378.71	468.66	0.864291	410.63	271.056	231.497	406.399	605.423	31.1087	1.14208	455.86	535.065	658.027	684.313	145.349	62.3244	0.540941
L-threonine (3TMS)	1	1375.78	3919.97	4702.48	4301.73	5233.73	5304.78	4877.38	1.19279	1108.1	1371.36	2834.58	1110.62	1157.43	2112.06	0.824251	2388.49	2421.42	3964.63	1638.16	5246.39	3874.5	1.22617
L-valine (2TMS)	1	1207.91	18.2089	25.4855	1716.14	515.039	107.695	4469.27	2.89346	13.587	116.003	3381.87	86.8639	18.854	2429.81	0.722072	448.7	95.7134	1975.65	258.231	7885.74	6492.13	5.80783
Maleic acid (2TMS)	2	1298.11	765.785	1924.56	975.059	711.721	985.249	776.399	0.674786	1222.83	1066.99	1089.55	774.019	688.171	615.507	0.614818	784.628	1179.8	1018.81	629.439	1100.5	1004.12	0.916472
Malic acid (3TMS)	1	1479.12	229939	316855	315653	142429	135068	114695	0.454742	199097	267571	234086	147973	105759	93194.9	0.495077	310440	339375	329643	56141.1	118286	100231	0.280419
maltose (8TMS)	1	2718.76	956.979	1206.86	1133.47	1121.75	976.718	929.024	0.918171	1167.73	1187.59	1088.29	953.952	814.912	771.051	0.737574	963.034	908.613	1138.02	418.012	823.642	671.719	0.635743
myo-inositol (6TMS)	1	2075.34	39193.6	73194.3	49072.5	14867.8	15565.6	11972.8	0.262642	33195.3	34714.7	40114.4	8897.35	9692	9635.91	0.261286	68935.1	65947.9	71749.3	8503.88	11364.9	13361.7	0.160819
N-acetylglutamate (2TMS)	2	1527.34	276.168	347.753	499.82	373.362	440.376	569.027	1.2305	1076.39	857.96	961.216	926.031	942.7	688.835	0.883269	711.833	693.258	632.93	650.42	673.679	668.256	0.977593
pentonate (5TMS)	2	1737.25	2188.1	3125.67	2040.25	1415.11	1261.42	1234.28	0.531791	1751.22	1550.53	1963.95	853.128	863.094	919.928	0.500627	2249.47	2078.44	2532.5	798.903	1335.82	1634.28	0.549385
phosphoric acid (3TMS)	2	1263.08	16354.6	23227.1	18416	39163	35109.6	26298	1.73404	6615.37	8526.77	9125.26	17599.2	10918.6	10227	1.59658	21179.6	20250.7	20370.6	10426.1	27690.1	32467.6	1.14211
sorbose (5TMS)	2	1854.86	204870	343286	304583	56247.6	64672.4	32312.6	0.179694	202250	305654	184319	51111.7	51860	39708	0.206118	264513	293975	345384	30482.6	42404.9	59315.5	0.146263
succinate (2TMS)	1	1308.3	2557.34	2850.26	2835.04	1433.44	1359.52	1505.52	0.521492	3454.12	2260.33	2538.92	2885.12	1586.88	1385.45	0.709704	2324.05	2879.38	1945.06	884.443	1162.79	886.391	0.410383
sucrose (8TMS)	1	2613.82	84659.3	125796	110586	75095.7	55829.7	80418.7	0.658308	164155	177726	151613	135036	118533	102638	0.721806	180415	208124	215925	56118.5	102187	72486.7	0.381813
threonate (4TMS)	2	1546.84	21074.8	41569.3	24120.6	6412.15	7787.09	6064.37	0.233547	14623.4	19694	19433.2	4592.93	3358.11	3374.18	0.210699	22143.8	21363.4	21865.5	3415.11	4828.8	5089.83	0.203965
urea (2TMS)	2	1237.82	43.499	51.7931	118.354	366.695	396.659	432.162	5.59576	23.3999	29.8621	75.4882	89.9662	171.781	144.433	3.1548	29.2371	32.5692	72.1556	100.065	221.484	145.424	3.48586
xylose (4TMS)	1	1632.82	1818.87	3160.2	2274.23	310.024	327.35	214.007	0.117379	935.994	1279.47	1344.95	186.137	221.011	237.759	0.181132	3593.77	3686.96	3661.89	190.446	253.783	370.484	0.0744531
Levels of identification according to L.W. Sumner et al. 2007	1	Identiﬁed compounds (chemical reference standards)
	2	Putatively annotated compounds (e.g. without chemical reference standards, based upon physicochemical properties and/or spectral similarity with public/commercial spectral libraries
	3	Putatively characterized compound classes (e.g. based upon characteristic physicochemical properties of a chemical class of compounds, or by spectral similarity to known compounds of a chemical class).
	4	Unknown compounds—although unidentiﬁed or unclassiﬁed these metabolites can still be differentiated and quantiﬁed based upon spectral data.
Unidentified peaks	RI	IAC80_20C_R1	IAC80_20C_R2	IAC80_20C_R3	IAC80_35C_R1	IAC80_35C_R2	IAC80_35C_R3	IAC80 Ratio 35C/20C	MPA11_20C_R1	MPA11_20C_R2	MPA11_20C_R3	MPA11_35C_R1	MPA11_35C_R2	MPA11_35C_R3	MPA11 Ratio 35C/20C	MPB01_20C_R1	MPB01_20C_R2	MPB01_20C_R3	MPB01_35C_R1	MPB01_35C_R2	MPB01_35C_R3	MPB01 Ratio 35C/20C
RI_1057.5	1057.55	115.323	181.687	306.811	188.348	266.572	329.306	1.29877	95.1091	214.777	323.341	201.648	214.726	341.084	1.19619	128.285	164.84	198.428	203.357	246.862	405.109	1.74005
RI_1085.5	1085.57	2050.52	3711.84	3516.04	1380.1	4140.39	801.284	0.681344	1253.02	580.013	539.74	814.349	1150.09	54.4402	0.850852	1093.11	1468.94	2674.46	1718.85	71.5207	62.3244	0.353804
RI_1108.8	1108.87	426.898	288.561	440.643	643.382	501.155	492.715	1.41618	475.546	445.634	660.522	929.134	478.682	673.281	1.31573	494.644	458.627	582.735	652.034	673.679	907.166	1.45369
RI_1124.4	1124.48	303.482	953.65	2073.93	485.037	1428.82	2206.43	1.23693	121.528	953.289	2296.1	384.683	1094.58	2467.59	1.17085	558.488	876.044	1327.82	653.648	1497.32	4296.92	2.3342
RI_1134.1	1134.19	451.176	506.421	512.566	460.035	594.988	473.637	1.03979	332.882	647.777	480.608	794.184	428.405	553.29	1.2153	448.103	572.951	518.422	676.244	389.903	1028.35	1.36053
RI_1155.5	1155.52	3848.15	4661.38	6705.24	4048.64	4161.72	4773.69	0.853385	2959.7	4697.53	5670.42	4088.81	3035.49	4248.56	0.853328	5012.67	5320.74	6701.84	3205.3	3516.05	4123.8	0.63663
RI_1171.8	1171.82	368.224	328.023	413.33	500.038	407.321	421.379	1.19752	294.385	390.504	436.573	536.695	305.854	526.626	1.22088	360.392	392.824	434.502	447.063	442.967	495.133	1.16624
RI_1174.2	1174.3	350.016	962.693	1091.59	311.69	1120.67	189.952	0.674753	333.637	183.767	179.913	207.853	310.043	19.9984	0.771378	273.277	333.668	603.911	330.859	71.5207	62.3244	0.383782
RI_1197.1	1197.14	4044.4	4472.29	4980.9	5215.4	5212.01	4287.61	1.0902	3693.4	4679.16	4583.39	7234.52	3989.72	4207.45	1.19109	609.802	662.683	785.084	5121.05	3642.94	5325.27	6.84753
RI_1256.2	1256.3	18.2089	25.4855	376.003	518.373	513.95	598.059	3.88466	13.587	74.6552	202.56	164.421	145.595	129.99	1.51308	143.202	128.947	356.856	261.459	544.48	107.336	1.45194
RI_1262.7	1262.79	845.702	1127.12	854.883	1913.48	1794.56	1355.38	1.79065	236.263	336.523	328.374	932.236	449.354	432.188	2.01272	885.466	832.175	853.318	503.551	1289.68	1457.7	1.26448
RI_1291.8	1291.82	331.807	1220.84	2656.6	661.717	1644.21	3057.49	1.2742	160.78	1099.15	2849.68	442.075	1129.14	3160.86	1.15147	489.87	783.654	1214.88	756.941	2108.71	5598.81	3.40156
RI_1292.4	1292.43	105.207	32.0624	97.4148	240.018	94.8995	608.843	4.02141	23.3999	31.0106	275.532	27.9205	32.4708	318.864	1.14946	72.7944	40.5453	151.37	29.051	606.773	474.358	4.19396
RI_1415.3	1415.34	192.205	263.898	397.853	303.356	319.886	351.702	1.14168	202.296	344.562	410.152	414.155	298.522	457.742	1.22299	279.841	315.721	381.17	316.334	387.596	789.442	1.52895
RI_1419.4	1419.44	390.48	595.209	580.847	240.018	584.325	488.567	0.838098	408.365	359.493	528.417	547.553	542.576	247.758	1.0321	581.162	615.491	609.401	597.16	489.11	761.743	1.02323
RI_1425.2	1425.23	551.325	505.599	735.619	883.4	688.821	681.008	1.257	603.867	848.772	1053.06	1251.77	680.839	1047.7	1.18941	532.831	582.257	762.339	847.322	1017.44	1405.76	1.74202
RI_1425.2	1425.23	499.733	468.604	754.737	815.062	626.976	614.649	1.19361	528.384	837.286	1039.22	1133.88	658.842	1049.92	1.18203	631.282	684.617	896.454	842.48	987.448	1319.2	1.42343
RI_1453.4	1453.42	2028.27	2047.88	3075.4	3326.92	2730.76	2904.86	1.25323	2453.97	3227.4	4077.62	4600.68	2684.6	4481.87	1.20578	2636.71	2826.87	3785.03	3390.9	3991.32	5010.19	1.33992
RI_1456.5	1456.56	95.0909	443.118	1157.14	128.343	510.751	816.214	0.858411	23.3999	342.265	983.863	49.6365	360.321	846.601	0.931109	90.098	160.852	332.543	221.111	419.896	2153.65	4.78954
RI_1491.2	1491.26	110.265	113.451	127.459	150.011	120.49	137.695	1.16237	71.7092	121.745	114.49	169.074	105.792	102.214	1.22451	107.402	114.989	152.154	108.134	85.3635	107.336	0.8032
RI_1518.9	1518.95	5274.51	6939.45	7823.23	6920.53	9967.65	7300.31	1.20718	732.944	1245.02	2501.18	1403.78	1486.32	1161.02	0.904443	3587.81	3846.48	6583.41	2761.46	6247.68	7108.44	1.1498
RI_1617.9	1617.9	18.2089	188.264	734.708	63.3381	309.223	723.312	1.16436	21.8902	212.48	552.322	55.8411	217.868	635.506	1.15574	73.9877	128.947	177.252	129.116	378.368	1319.2	4.8047
RI_1662.3	1662.37	3152.16	4630.96	3932.1	4842.03	6537.4	3162.83	1.24131	1240.95	1162.32	1544.99	687.156	638.941	587.732	0.484727	1818.67	2032.58	3396.02	924.791	3236.89	2503.36	0.919664
RI_1681.0	1681.02	955.967	1229.06	1103.43	1276.76	1069.49	1157.13	1.06536	1287.75	972.814	1295.88	978.77	976.218	1178.8	0.881157	1439.18	1331.35	1523.89	1163.66	1559.61	1682.76	1.02599
RI_1697.9	1697.92	450.165	651.935	630.01	451.701	439.31	421.379	0.757683	91.3349	136.676	130.846	161.319	155.022	99.9922	1.16016	321.011	367.566	546.657	185.604	440.66	180.048	0.652761
RI_1708.4	1708.48	15078	15496.8	19461.1	19613.2	18191.9	16041.4	1.07616	13389.2	17020.2	18875.8	23796.1	15169.1	18191.9	1.15972	18875.8	20920.7	24979.9	19164	15889.1	25231	0.930649
RI_1721.5	1721.57	393.515	369.128	235.799	158.345	33.0549	111.151	0.303024	1762.54	559.34	337.181	397.092	270.241	237.759	0.340381	737.491	667.335	555.284	217.883	117.663	62.3244	0.202984
RI_1728.8	1728.87	466.35	796.627	634.562	768.392	469.166	589.765	0.962996	474.036	175.727	523.385	319.535	489.156	427.744	1.05395	356.812	286.476	596.068	188.832	599.851	481.283	1.0247
RI_1747.1	1747.18	2054.57	2541.97	2042.98	1936.81	1700.73	1838.14	0.82471	3339.39	1733.15	1877.14	1735.73	1225.51	1335.45	0.618257	2121.78	2207.39	2235.25	1162.04	1495.01	1776.25	0.675353
RI_1754.6	1754.65	2588.7	5510.62	6852.72	5925.45	5273.85	9382.32	1.37651	537.442	1100.3	1098.35	1068.74	1869.69	2179.83	1.87064	21436.7	26944.7	16286	10521.3	24437	14372.7	0.762843
RI_1760.3	1760.31	18.2089	25.4855	47.3418	66.6717	19.1932	128.57	2.35549	77.7479	35.6048	327.115	120.989	275.478	413.301	1.83843	10.7402	20.605	14.1174	95.2228	78.4421	107.336	6.18095
RI_1787.1	1787.13	461.292	1917.99	591.772	78.3393	58.6458	136.036	0.0918936	1108.1	732.769	544.773	133.398	387.554	251.092	0.323622	1912.94	3559.34	2564.66	271.143	96.8991	121.186	0.0608724
RI_1795.3	1795.38	1785.48	4913.76	2027.5	863.399	829.571	900.822	0.297223	2561.15	2192.56	1818.01	608.047	891.375	726.61	0.338729	3907.63	5930.25	4724.62	574.565	588.316	609.394	0.121701
RI_1801.3	1801.39	450.165	4157.42	631.831	91.6736	27.7234	111.151	0.0440026	1474.19	770.671	798.917	97.7219	372.89	348.862	0.269229	2559.74	5218.38	2875.24	418.012	106.128	200.823	0.0680502
RI_1854.7	1854.78	9222.81	14281.7	12445.4	2406.85	2627.33	1299.8	0.176189	8179.38	11755.3	8332.64	2222.79	2116.88	1682.09	0.213029	11417.4	20.605	14643.7	1270.18	1681.89	2382.18	0.204521
RI_1863.3	1863.31	18.2089	25.4855	16.3875	333.359	256.975	375.757	16.0796	30.9482	35.6048	22.6465	308.677	283.857	261.091	9.56985	266270	286780	345399	319.561	396.825	398.184	0.00124055
RI_1864.7	1864.76	556.383	965.982	821.198	140.011	130.087	68.0179	0.144274	13.587	35.6048	486.899	105.478	96.3649	75.5497	0.517435	814.462	20.605	1039.98	71.0136	64.5994	107.336	0.12957
RI_1865.5	1865.57	74.8588	88.7881	128.369	30.0023	33.0549	14.9307	0.267067	23.3999	119.448	39.0022	27.9205	32.4708	19.9984	0.442065	313.851	337.656	343.523	29.051	71.5207	62.3244	0.16371
RI_1868.5	1868.56	166.915	302.537	263.111	113.342	100.231	99.5383	0.427419	175.122	253.828	205.076	156.665	156.069	129.99	0.698275	315.044	356.267	374.111	51.6463	108.435	103.874	0.252486
RI_1868.9	1868.96	18.2089	25.4855	16.3875	753.391	665.363	722.482	35.6386	603.112	35.6048	1044.25	1054.78	1091.44	945.482	1.83705	10.7402	20.605	14.1174	50.0323	41.5282	273.535	8.03069
RI_1871.6	1871.63	303.482	913.367	417.882	120.009	117.292	92.9024	0.201992	200.786	473.199	286.855	131.847	114.171	129.99	0.391333	624.719	695.252	641.557	75.8555	108.435	107.336	0.148673
RI_1873.4	1873.49	3171.38	9335.08	4280.79	1223.43	1851.07	1042.66	0.245255	1836.51	4691.79	2871.07	1278.14	1170	1199.91	0.388116	6297.91	7030.95	14.1174	700.453	1202.01	1561.57	0.259615
RI_1874.9	1874.95	52.6035	114.274	32.7751	76.6725	108.761	64.6999	1.25285	23.3999	20.6737	39.0022	27.9205	32.4708	19.9984	0.967667	18.4969	19.9403	27.4505	29.051	92.2848	96.9491	3.31298
RI_1879.3	1879.34	2497.65	2384.13	2115.81	270.021	129.021	256.311	0.093654	1491.55	438.743	1508.51	167.523	51.3248	165.543	0.11178	1134.88	953.146	1584.29	145.255	170.727	304.697	0.169016
RI_1910.7	1910.78	233.681	229.369	313.184	213.35	286.831	155.114	0.844197	86.8059	90.7347	206.334	114.784	121.504	123.324	0.936794	138.429	160.852	234.506	62.9439	233.019	117.724	0.775005
RI_1938.1	1938.1	3186.56	5619.96	4497.47	2091.83	1836.15	2239.61	0.463589	9909.46	7414.98	6771.29	3705.68	4278.81	3124.2	0.461023	3906.43	4794.31	6922.23	1509.04	2044.11	2042.86	0.358191
RI_1960.6	1960.63	1167.39	5984.98	1497.64	436.7	279.367	607.184	0.152977	3854.94	3229.7	1890.98	614.252	1155.33	766.607	0.282564	4214.91	9232.36	5571.66	553.584	759.043	460.508	0.0932299
RI_2010.6	2010.64	972.153	2408.79	1501.28	363.361	331.615	226.45	0.188731	1572.32	2444.1	1316.01	442.075	484.967	433.3	0.255107	1934.42	2468.61	2636.82	166.236	283.776	280.46	0.103763
RI_2075.2	2075.25	937.758	1589.96	1140.75	353.36	348.676	265.436	0.263726	780.499	776.414	861.823	209.404	229.39	214.428	0.270068	1311.49	1276.18	1381.15	217.883	242.248	263.147	0.18224
RI_2175.0	2175.06	221.542	369.95	599.056	796.727	1037.5	839.44	2.24574	340.43	48.2387	216.399	231.12	315.281	813.27	2.24714	69.811	104.354	151.37	143.641	182.263	107.336	1.33086
RI_2210.7	2210.79	298.424	576.301	225.784	563.376	690.954	396.494	1.50006	47.5546	52.8329	57.8743	27.9205	69.1313	72.2166	1.06955	84.7279	134.265	190.585	221.111	359.911	96.9491	1.65529
RI_2521.5	2521.57	1092.53	1252.08	1405.69	1395.11	907.41	1195.29	0.932674	1345.87	900.456	1317.27	787.98	1083.06	1267.68	0.880773	1345.5	1151.88	1643.89	765.011	1001.29	779.055	0.61463
RI_2612.7	2612.72	14440.7	21726	18570.7	12175.9	9100.75	13082.7	0.627713	29160	30545.5	24987.8	22862.3	19522.3	17178.7	0.703281	27564.6	32422.9	32699	8837.97	16521.3	11924.7	0.402259
RI_2612.9	2612.94	16246.4	19544.1	18188.4	13426	9777.85	13227.8	0.674926	34038.5	28194.4	23402.6	27548.3	18254.9	17249.8	0.736294	20671.2	23931.7	24683.5	9220.48	16821.2	11675.4	0.544366
RI_2614.3	2614.37	8634.05	11602.5	11495	8277.3	5928.55	8564.44	0.717593	14082.9	16247.3	16174.6	14382.2	11919.9	10875.8	0.799442	19096.6	21693.7	22513.3	6546.17	11632.5	9629.12	0.439276
RI_2639.1	2639.15	731.391	598.498	1283.69	1191.76	648.302	1171.23	1.15217	1185.84	2028.32	742.3	524.286	579.237	952.148	0.519572	1301.35	1175.15	1272.92	802.131	1112.03	882.929	0.746008
RI_2670.7	2670.77	1277.66	1340.86	1937.37	2091.83	1449.08	1941.83	1.20344	1913.5	2927.63	1326.08	2564.04	1126	1545.43	0.848921	2113.42	1913.6	2149.77	1546.16	2325.58	1506.17	0.870664
RI_2677.9	2677.96	58.6731	25.4855	40.9689	111.675	37.32	217.325	2.92758	339.675	89.5862	129.588	48.0854	197.967	333.307	1.0367	143.202	189.433	181.957	346.998	179.955	155.811	1.32681
RI_2724.9	2724.93	237.727	378.172	342.318	445.034	398.791	517.599	1.42079	171.347	163.093	240.304	162.87	228.343	214.428	1.05376	677.226	741.115	744.3	558.425	749.814	526.295	0.848284
RI_3280.5	3280.58	3010.54	4251.14	3362.18	6203.8	3816.24	5107.98	1.42397	4673.18	1262.25	6956.24	3561.42	6125.45	7444.97	1.32891	4099.16	4157.55	4987.36	5259.85	5128.73	4549.68	1.12792
RI_3442.3	3442.33	31.3598	55.9036	87.4002	135.01	93.8332	14.9307	1.39568	53.5932	20.6737	39.0022	27.9205	46.0875	62.2174	1.20267	91.2913	73.1144	24.3133	29.051	103.82	110.799	1.29118
