# Supplementary material for: Physiological and biochemical responses of Ricinus communis seedlings to different temperatures: a metabolomics approach
Source: BMC Plant Biol. 2014 Aug 12;14:223. doi: 10.1186/s12870-014-0223-5 (PMC4236761; doi:10.1186/s12870-014-0223-5)
Supplement: Additional file 2: Table S2. — Secondary metabolites in R. communis cotyledon and root samples. [file s12870-014-0223-5-S2.xlsx]

## Sheet: SUPPLEMENTAL TABLE S2a - Cotyle
Additional file 2: Table S2a: Secondary metabolites in R. communis cotyledon samples.
Name	RI	Level of identification (a)	IAC80_20C_R1	IAC80_20C_R2	IAC80_20C_R3	IAC80_34C_R1	IAC80_34C_R2	IAC80_34C_R3	MPA11_20C_R1	MPA11_20C_R2	MPA11_20C_R3	MPA11_34C_R1	MPA11_34C_R2	MPA11_34C_R3	MPB01_20C_R1	MPB01_20C_R2	MPB01_20C_R3	MPB01_34C_R1	MPB01_34C_R2	MPB01_34C_R3
campesterol	3291.26	2	7010.35	6790.58	5849.46	12029.2	8042.47	9400.77	7113.55	5490.11	5250.53	7709.17	7225.33	12179.4	6116.34	6386.58	5152.37	8848.09	7736.09	7664.54
lupeol	3552.55	2	368.315	208.71	312.025	1040.67	668.459	664.602	1204.56	1335.33	1383.21	1587.18	1320.92	3127.72	517.733	774.064	524.62	1037.91	838.485	807.283
stigmasta-5,22-dien-3-ol	3326.92	2	11826.1	10246.8	10597.9	35249.7	23338.1	25518.4	12940.1	9695	9886.65	21462.4	19842	30913.7	10002.3	10966.8	9220.19	24058.8	22029.6	22195.6
vitamin E	3139.59	2	42429.7	36960	32717.1	167796	106655	89835.3	32677	26879.7	24953.1	80598.2	74700.8	119762	28718.4	34133.2	27677.7	117346	95905.7	83743.5
β or γ-tocopherol	3026.16	2	1564.97	1766.52	1385.94	3244.93	2128.71	2298.58	1309.05	1073.43	1172.87	1687.27	1629.2	2683.96	1721.51	1545.21	1153.15	3127.45	2114.2	2602.28
β-sitosterol	3415.31	2	17467.3	16910.5	14516.4	22222.9	14322.5	16255.2	21763.7	16335.2	16684.6	16413.9	15183.2	28684.2	18045.9	18108.4	15314.9	17704.6	16224.5	15699.2
δ-tocopherol	2930.76	2	355.213	445.804	329.328	485.511	304.63	381.458	646.454	664.249	541.844	1492.41	1921.81	1042.57	1539.42	507.774	553.878	739.101	576.799	822.164
glyceraldehyde	802.863	2	3521.95	3392.95	1873.4	201.481	518.095	391.63	634.202	2365.63	883.477	462.448	96.4539	843.443	3443.78	2475.49	4792.13	209.683	261.12	258.209
hexadecanoic acid	1955.51	1	1797.93	2844.92	3137.1	1423.23	3303.85	3742.52	1981.65	1938.96	2960.64	2374.6	3059.52	3612.77	1684.18	2314.05	3362.59	2439.17	3048.82	3597.32
neophytadiene	1839.91	2	4497.53	4733.47	4538.21	2495.8	3902.98	3442.81	7682.95	4961.19	5763.13	5056.23	4905	4290.86	5105.23	5218.5	4610.21	4559.54	4758.19	5098.46
phytol	1833.35	2	30798.2	32742.1	35649.5	18004.7	30761.6	30402.3	43696.7	31306.3	34974.9	36580.4	38969.9	33886.4	28115.4	38216.5	34345.4	32854	34206.7	38648.1
ricinine	1990.65	1	419910	620601	501796	406982	707438	729601	446513	416949	438641	494340	632006	644348	414256	401406	449132	500282	555281	597654
Levels of identification according to L.W. Sumner et al. 2007	1	Identiﬁed compounds (chemical reference standards)
	2	Putatively annotated compounds (e.g. without chemical reference standards, based upon physicochemical properties and/or spectral similarity with public/commercial spectral libraries
	3	Putatively characterized compound classes (e.g. based upon characteristic physicochemical properties of a chemical class of compounds, or by spectral similarity to known compounds of a chemical class).
	4	Unknown compounds—although unidentiﬁed or unclassiﬁed these metabolites can still be differentiated and quantiﬁed based upon spectral data.
Unidentified peaks	RI		IAC80_20C_R1	IAC80_20C_R2	IAC80_20C_R3	IAC80_34C_R1	IAC80_34C_R2	IAC80_34C_R3	MPA11_20C_R1	MPA11_20C_R2	MPA11_20C_R3	MPA11_34C_R1	MPA11_34C_R2	MPA11_34C_R3	MPB01_20C_R1	MPB01_20C_R2	MPB01_20C_R3	MPB01_34C_R1	MPB01_34C_R2	MPB01_34C_R3
RI_800.2	800.212		33317.2	47863	13568.2	6479.63	3727.09	5527.21	3404.72	27694.3	6118.96	3603.04	130.629	32271.7	34164.5	26569.9	45779.1	832.016	1463.26	1325.32
RI_875.62	875.628		6543.77	9171.55	3533.21	1048.87	1246.89	1177.8	546.216	5367.89	1549.88	836.105	78.3772	5784.95	6050.39	5452.01	10915.1	327.316	479.757	502.227
RI_1136.2	1136.22		5453.39	7420.05	2664.04	153.643	1027.35	147.471	106.185	4778.8	1177.79	739.563	130.629	3352.28	4259.98	5174.05	9071.89	79.1893	136.295	69.7537
RI_1150.7	1150.71		857.46	1719.77	610.785	608.425	770.824	613.479	245.5	810.004	425.602	452.595	78.3772	1668.12	663.407	1130.09	1042.18	263.964	427.42	329.238
RI_1239.6	1239.64		1810.27	2958.67	1216.95	776.408	1107.52	780.612	63.711	1784.74	822.298	749.306	78.3772	1881.98	1507.92	2206.19	2422.33	131.982	580.07	116.256
RI_1277.2	1277.29		681.309	409.071	494.28	2157.14	3880.02	2980.88	198.778	176.121	194.965	1467.61	1199.69	1571.88	565.963	329.032	369.252	2830.76	2565.61	2117.72
RI_1318.0	1318.07		3320.65	3576.45	3105.25	10763.2	8582.67	8492.35	63.711	94.8927	46.1274	110.713	78.3772	668.317	73.8213	91.1951	75.6663	131.982	81.7768	116.256
RI_1369.7	1369.73		1847.4	5115.9	3209.07	4625.67	4050.22	6301.92	964.16	3195.23	2902.34	2231.97	2739.02	10179.8	1401.62	3222.47	4143.49	2433.75	3850.05	4075.48
RI_1387.0	1387.05		1016.14	828.161	1244.06	1880.59	1423.25	1618.25	1246.19	1375.57	1393.66	1881.24	2003.32	2384.55	937.038	1208.88	1211.67	1897.38	1700.96	1854.52
RI_1406.3	1406.33		21894.3	37442.5	18680	30298.3	33231.8	29985.7	31470.7	25243.7	22652.9	37498.9	34589.4	47338.2	31561.1	26652.3	24611.7	48935.8	42248.1	39003.5
RI_1455.4	1455.45		1067.09	2494.5	1710.08	2077.25	2051.01	2878.63	462.117	1591.16	1465.01	1093.84	1144.31	668.317	684.077	1773.56	2154.98	1252.25	1928.84	2246.07
RI_1476.8	1476.88		1962.4	3748.43	2214.74	3619.82	4526.28	3954.18	1096.68	1931.26	1516.05	1627.92	1551.87	5736.83	1679.19	2627.88	2652.36	3006.03	3371.39	2827.35
RI_1499.7	1499.79		3015.67	3426.18	2360.66	3115.87	3535.93	4015.14	4469.96	2474.8	2364.18	3104.39	3474.72	5319.8	4018.83	2775.98	3199.17	3253.1	3276.52	3391.89
RI_1630.9	1630.95		2263.75	1995.27	1073.34	858.351	960.755	1297.74	1399.94	1173.63	1297.1	960.989	922.76	2459.41	1837.66	1057.86	1228.82	792.949	770.883	998.873
RI_1847.9	1847.92		1000.13	1202.17	810.919	628.911	905.256	1360.66	662.595	795.581	76.879	963.646	943.661	400.99	1156.53	972.505	926.156	1073.81	967.147	958.881
RI_2134.6	2134.62		11524	15424.5	9460.53	18619.5	11589.5	20832.7	16595.4	10091.3	10581.6	14292.6	8634.03	31876	15508.4	12242.8	11849.3	14274.1	11020.2	10599.8
RI_2162.6	2162.66		4579.18	125.226	3002.01	256.071	3221.43	5885.07	6349.02	3193.71	3153.89	4341.72	3256.31	12585.7	5639.94	3975.38	4445.14	4029.15	3331.04	2869.2
RI_2193.6	2193.7		747.548	833.17	43.2567	256.071	429.195	2611.22	1738.04	356.038	198.04	839.647	78.3772	668.317	1460.68	435.548	320.825	674.693	81.7768	116.256
RI_2289.7	2289.77		23478.2	22081.5	24110.7	40742	27326.6	32504.5	26706.8	20992.6	23190.4	26686.3	21169.1	44921.6	18901.2	23223.4	18134.7	29991.6	26435.7	27870.8
RI_2302.7	2302.74		1186.47	1402.53	1014.51	1894.93	1412.15	3464.58	1922.37	939.818	1070.77	1264.79	1074.29	4191.68	1535.48	998.039	1155.17	1420.13	1304.07	1354.15
RI_2322.5	2322.57		1187.92	1299.01	1303.47	153.643	154.165	147.471	1292.06	1148.58	1204.23	872.419	130.629	876.832	1065.98	1056.4	1007.88	748.603	136.295	757.99
RI_2462.1	2462.1		29174	26749.9	31817.3	37085.3	24842.7	29551.2	26947.2	23597.9	26240.4	23245.3	16489.5	36607.7	23993.9	32508.5	24520.9	27747.9	24675.9	28211.2
RI_2469.1	2469.12		61259.6	42358.1	53735.2	51794	32062.6	35998.6	79770.4	48768	55282.8	44677.6	34084.7	50818.8	52251.7	60398.9	38620.1	47851.5	35239.3	34954.1
RI_2480.8	2480.83		615.799	318.909	387.58	612.522	519.227	977.24	2263.02	389.44	490.796	1006.16	376.21	400.99	714.59	515.8	126.111	618.733	372.902	412.942
RI_2484.9	2484.94		2042.47	3068.87	1666.25	1905.17	1597.15	2611.22	2693.7	1453	1091.68	1484.44	1147.44	6533.47	2455.79	2063.93	1531.49	1542.61	81.7768	1078.86
RI_2493.1	2493.16		1733.12	208.71	1566.47	153.643	154.165	147.471	106.185	1272.32	46.1274	110.713	78.3772	668.317	73.8213	91.1951	1736.29	79.1893	136.295	69.7537
RI_2496.6	2496.68		2269.58	2080.42	1406.71	3357.61	1863.54	3207	6305.69	1819.66	1794.66	3030.88	1979.28	4346.73	2755.99	1701.34	1242.95	2696.66	1856.88	1621.08
RI_2500.2	2500.21		7048.2	6261.3	5949.24	256.071	92.4989	245.785	3027.55	2620.56	1984.71	66.4278	130.629	400.99	5313.16	6067.76	4373.51	131.982	81.7768	116.256
RI_2507.2	2507.27		6676.98	7010.98	5831	1642.95	1590.98	1795.21	9396.95	5738.35	5600.48	2859.05	2682.59	3395.05	6760.06	7143.86	5976.63	2899.39	1698.78	2203.29
RI_2540.3	2540.32		2985.1	3511.33	3168.12	23159.1	18322.2	16644.5	4134.42	2532.5	2573.91	18827.4	13438	21177.6	3541.45	3753.59	2567.61	19110	17015	16743.7
RI_2603.8	2603.81		3840.37	1971.89	2346.24	1425.8	1246.89	1722.46	4753.69	1156.93	1215.92	699.706	399.201	668.317	3829.85	2559.3	1410.42	1256.47	843.937	757.99
RI_2642.5	2642.58		609.248	626.13	526.001	153.643	154.165	147.471	224.263	206.487	178.974	66.4278	130.629	400.99	569.9	625.963	499.398	79.1893	136.295	69.7537
RI_2700.0	2700		16422	13090.3	13593.6	6815.59	5082.51	4652.21	6456.05	6001.02	5459.03	2096.46	1868.51	2245.54	11896.1	16166.3	10616.5	4388.15	3669.05	3256.1
RI_2879.6	2879.6		4682.55	4878.8	4225.31	3052.37	2698.5	2434.25	4947.37	3408.55	3548.12	1889.21	130.629	400.99	4123.16	5218.55	4086.99	2536.17	136.295	2629.25
RI_2911.7	2911.76		3172.16	208.71	2841.68	7688.28	6183.86	5271.59	63.711	1272.32	76.879	3483.47	2095.28	400.99	123.035	54.7171	126.111	79.1893	136.295	69.7537
RI_3044.8	3044.8		2988.73	2611.38	2635.2	7301.1	3944.15	4123.28	8374.18	9735.24	7183.58	15213.7	11665.7	25192.9	3807.21	2619.85	2515.15	4979.43	4535.89	5038.08
RI_3098.5	3098.53		4531.87	4523.16	4035.56	9378.35	5360	5411.2	3437.85	2880.94	3150.81	5295.62	3909.45	7078.81	2572.92	4441.57	2735.09	6035.28	4605.67	5568.21
RI_3139.0	3139.02		2250.65	125.226	1732.57	8253.69	5311.9	4601.09	1723.6	94.8927	1234.37	3934.3	3877.06	400.99	123.035	1772.1	1442.7	5719.58	4794.3	4230.8
RI_3150.3	3150.33		517.533	596.075	474.67	903.419	480.994	538.76	732.252	541.268	477.88	837.876	664.638	1304.55	455.723	504.856	424.74	872.139	655.305	680.796
RI_3225.4	3225.47		852.365	973.423	953.378	256.071	92.4989	245.785	653.25	512.421	46.1274	110.713	78.3772	668.317	661.439	971.046	684.024	131.982	81.7768	116.256
RI_3436.4	3436.43		2953.8	3721.71	2945.49	3212.16	2338.37	2418.52	3188.95	3253.68	2913.41	2423.29	1895.68	4485.74	3460.74	3889.29	3109.38	2095.88	2407.51	2538.11
RI_3528.3	3528.38		1187.2	1240.57	1410.74	1081.64	762.191	147.471	1017.68	896.547	779.246	66.4278	130.629	400.99	809.081	1520.4	980.636	79.1893	136.295	544.079

## Sheet: SUPPLEMENTAL TABLE S2b - Roots
Additional file 2: Table S2b: Secondary metabolites in R. communis root samples.
Name	RI	Level of identification (a)	IAC80_20C_R1	IAC80_20C_R2	IAC80_20C_R3	IAC80_35C_R1	IAC80_35C_R2	IAC80_35C_R3	MPA11_20C_R1	MPA11_20C_R2	MPA11_20C_R3	MPA11_35C_R1	MPA11_35C_R2	MPA11_35C_R3	MPB01_20C_R1	MPB01_20C_R2	MPB01_20C_R3	MPB01_35C_R1	MPB01_35C_R2	MPB01_35C_R3
campesterol	3290.82	2	3871.51	3454.02	4333.87	5220.45	6069.47	3674.12	3191.66	4156.19	4250.84	4274.23	4435.09	3857.19	5932.59	4521.6	4559.88	3904.88	5188.46	3150.7
(-)-cis-myrtanol	1273.04	2	725.657	788.122	634.737	842.089	920.632	696.458	987.226	666.726	1099.16	644.953	698.559	939.724	927.047	1076.72	1265.35	1228.89	742.536	1629.05
Fucosterol	3436.53	2	1786.54	1307.37	2098.9	512.468	562.422	280.109	992.248	1507.04	660.925	357.046	250.735	435.13	1389.93	1163.9	1446.73	290.629	338.15	205.774
glyceraldehyde	801.08	2	6898.15	9143.96	11829.8	189.066	1399.36	136.24	12830.9	4205.5	6881.07	268.3	208.751	163.829	10645	23589.5	16184.3	225.262	174.304	174.186
hexadecanoic acid	1954.32	1	18891.9	18628.6	18354.5	17958.8	23836	14420.7	26356.8	25150.2	14946.9	19144.3	14946.1	25061.9	26044.1	22993.8	15899.6	16075.1	16412.5	11772.5
Kaurene derivative1	2291.15	3	895.271	670.557	1225.32	954.035	723.114	447.957	582.494	251.502	736.21	432.376	516.631	509.836	1627.15	973.41	1109.98	576.229	541.505	371.838
Kaurene derivative2	2347.29	3	2317.78	1497.87	2851.61	2034.94	1215.23	966.758	1098.7	557.249	1474.8	1232.12	1144.05	1332.91	2693.71	1887.09	2057.37	938.258	1031.88	538.804
myrtanal	1207.7	2	1252.9	1252.94	1098.67	1747.61	1847.96	1532.43	4304.43	1655.97	1229.13	1775.94	2309.09	1639.6	1721.66	1586.84	1367.96	1570.8	1860.41	1299.63
phytol	1831.79	2	431.234	431.072	198.31	432.861	686.289	252.861	479.051	333.363	174.345	403.482	312.544	4335.58	411.449	1230.08	161.149	463.598	360.229	275.269
ricinine	1984.38	1	317220	385506	340318	349132	643234	253675	325692	316510	297251	214976	224772	264251	313491	315222	256040	202012	203613	101437
squalene	2802.63	2	6020.48	6012.15	6045.56	9453.28	8684.07	5687.2	7763.24	9843.09	4349.11	10844.5	8657.94	6934.56	6690.55	4164.84	5160.4	8484.55	9001.07	5858.26
stigmasta-5,22-dien-3-ol	3326.49	2	25557.2	24327.3	29507.7	40206.3	51839.9	31727.5	23886.3	29847.8	32313.2	34429.1	38949.1	34021.4	38594	33654.5	31989.2	30335	44075.7	26314.8
Unknown triterpene	3670.57	3	11180.9	8547.43	10991.7	15978.5	15031.4	12489.4	5338.86	4455.03	9959.04	9169.68	7771.62	5298.89	9924.29	7537.07	8342.19	9098.99	10450.1	9879.88
Vitamin E	3139.12	2	2004.16	1826.62	2384.79	2955.4	2390.29	1583.65	1677.18	3161.03	2721.36	3657.14	3566.27	2290.99	5151.48	2489.22	2686.79	3010.87	3619.72	2210.27
β-sitosterol	3414.92	2	8017.43	7303.19	9680.28	7695.72	9855.78	5392.92	6552.05	8412	8044.42	6125.5	6152.92	5866.4	10043.2	8481.42	7923.06	5285.62	6384.18	4157.01
Levels of identification according to L.W. Sumner et al. 2007	1	Identiﬁed compounds (chemical reference standards)
	2	Putatively annotated compounds (e.g. without chemical reference standards, based upon physicochemical properties and/or spectral similarity with public/commercial spectral libraries
	3	Putatively characterized compound classes (e.g. based upon characteristic physicochemical properties of a chemical class of compounds, or by spectral similarity to known compounds of a chemical class).
	4	Unknown compounds—although unidentiﬁed or unclassiﬁed these metabolites can still be differentiated and quantiﬁed based upon spectral data.
Unidentified peaks	RI	IAC80_20C_R1	IAC80_20C_R2	IAC80_20C_R3	IAC80_35C_R1	IAC80_35C_R2	IAC80_35C_R3	MPA11_20C_R1	MPA11_20C_R2	MPA11_20C_R3	MPA11_35C_R1	MPA11_35C_R2	MPA11_35C_R3	MPB01_20C_R1	MPB01_20C_R2	MPB01_20C_R3	MPB01_35C_R1	MPB01_35C_R2	MPB01_35C_R3
RI_2502.1	2502.19	3769.1	2142.3	4551.72	5780.19	4539.55	3071.39	5300.69	3870.17	7049.07	9623.72	9971.09	4689.45	6999.14	3791.94	4254.2	7158.11	6309.81	3760.8
RI_3442.2	3442.21	746.459	635.723	796.859	1140.61	1513.18	1004.91	354.518	424.101	765.532	561.367	705.557	718.227	520.741	663.469	609.188	657.685	757.643	870.029
RI_2145.6	2145.64	560.844	511.626	400.239	568.441	1011.02	385.831	985.218	613.467	423.182	644.953	595.933	758.857	880.116	744.183	371.439	520.919	459.001	333.03
RI_2155.3	2155.35	112.809	144.779	102.774	93.289	418.469	81.7439	181.778	116.381	118.871	77.3943	145.776	165.14	80.3612	121.071	90.3304	102.575	151.064	67.689
RI_2695.9	2695.98	799.263	702.126	940.163	395.545	364.905	292.098	1318.65	2234.91	897.083	440.632	451.323	342.075	1721.02	811.982	910.53	336.888	561.26	202.164
RI_1151.7	1151.75	549.644	603.066	483.471	1000.06	726.462	1208.72	6289.93	734.78	1174.45	1088.68	2016.38	2773.3	474.453	797.454	1004.47	1682.43	1373.52	2014.42
RI_3677.9	3677.97	632.05	530.132	597.825	967.718	1114.8	700.818	328.406	280.104	577.715	592.324	525.96	360.424	599.173	516.569	494.288	692.883	734.402	657.034
RI_1225.5	1225.55	324.026	365.758	670.925	155.482	251.081	136.24	997.269	306.734	289.254	167.172	129.449	332.901	1380.28	721.583	1029.04	125.704	128.985	117.328
RI_1277.1	1277.16	1159.29	1201.78	2159.7	283.599	482.076	284.469	432.853	139.066	470.731	128.991	87.4657	241.157	1956.31	781.311	1163.46	376.108	428.788	285.196
RI_3461.8	3461.86	765.661	801.185	773.699	1100.81	1362.53	887.194	537.3	524.702	1020.71	813.156	745.208	622.551	713.608	708.669	683.621	725.063	726.268	745.481
RI_2468.7	2468.75	2910.63	2454.72	1773.93	2842.2	5004.89	2796.73	8365.82	36240.9	5097.21	4107.06	3876.48	3285.76	5284.55	3795.17	2352.93	3357.82	5424.35	2175.97
RI_2329.0	2329.06	1144.89	982.976	1310.73	824.675	803.46	493.733	1233.28	1311.75	1184.75	1035.02	908.477	1039.33	1947.96	1456.08	1352.79	644.612	641.44	472.92
RI_2290.0	2290.02	3906.71	3460.55	2681.53	6266.53	11188.2	6122.07	9708.56	32189.3	6270.86	8077.9	7624.68	6298.9	6493.83	5126.95	3051	6451.15	11106.7	4706.64
RI_1416.6	1416.66	2138.57	1726.47	3897.44	772.433	716.419	474.115	4645.89	1846.32	2025.57	882.295	677.568	950.209	5579	3385.14	4848.94	614.443	739.05	599.273
RI_3677.9	3677.97	608.848	530.132	562.361	1036.13	930.675	794.551	320.372	310.679	571.375	640.825	539.955	352.56	692.392	558.541	526.807	668.747	763.453	704.868
RI_2041.6	2041.62	270.421	246.016	181.664	292.306	535.64	221.254	547.343	449.744	364.539	205.353	302.048	301.446	394.734	437.47	316.518	302.696	375.335	230.143
RI_1143.5	1143.6	231.218	329.836	609.405	155.482	251.081	136.24	486.081	142.025	210.799	128.991	131.782	163.829	646.104	485.898	838.989	125.704	127.823	112.815
RI_2016.4	2016.4	524.842	713.011	571.77	155.482	1640.4	705.177	709.036	608.536	645.868	128.991	87.4657	697.257	594.03	201.785	521.026	125.704	533.371	397.109
RI_1438.5	1438.52	367.229	748.934	838.837	852.039	1332.41	2150.41	75.3225	123.285	59.4357	565.494	464.151	197.906	2967.58	3469.09	4080.77	5445.52	8253.89	1993.67
RI_1416.6	1416.66	4681.97	3869.85	90.4699	1746.37	1807.79	979.837	10328.2	4192.68	4582.1	1928.67	1420.44	2115.36	80.3612	7406.31	90.3304	1455.15	1632.65	1408.83
RI_1825.2	1825.26	116.009	136.071	74.5472	155.482	251.081	136.24	227.976	123.285	59.4357	209.481	87.4657	192.663	181.295	201.785	54.1982	132.744	87.1521	112.815
RI_875.72	875.722	5119.61	6260.35	9497.89	155.482	522.249	136.24	11587.6	2573.21	4318.99	324.024	169.1	723.47	13611.9	13863.4	12524.1	301.691	204.517	112.815
RI_2077.0	2077.05	727.258	683.62	496.499	825.919	1178.41	567.848	1523.52	1419.26	761.569	717.187	829.175	817.835	882.688	954.039	599.794	599.359	826.202	445.845
RI_2485.1	2485.15	696.055	818.602	967.666	517.443	599.248	345.504	901.861	1019.82	767.909	544.856	507.301	671.044	1153.99	1144.52	848.383	428.401	527.561	333.03
RI_2187.4	2187.4	683.254	768.528	623.157	986.376	1389.32	1076.84	1035.43	778.176	584.847	834.827	746.374	2593.74	917.404	1042.82	539.814	801.491	836.66	888.079
RI_3424.5	3424.58	384.83	136.071	353.195	349.523	595.9	136.24	280.2	123.285	363.746	295.13	368.522	163.829	417.878	201.785	54.1982	307.724	335.826	235.558
RI_1855.2	1855.29	2997.04	2748.63	1464.17	2294.91	3290.84	2485.01	2912.47	1439.97	1224.38	2150.53	2494.52	2256.91	4514.37	1619.12	1387.48	1998.2	1812.76	1423.27
RI_1476.3	1476.4	1981.76	2414.44	3165	2859.62	4288.47	3833.24	2683.49	1314.71	1622.2	2684.03	2425.72	1988.23	6151.17	7078.61	7346.39	8277.38	11641.2	3522.53
RI_2461.7	2461.73	2886.63	2484.11	1645.11	4841.08	7977.69	4262.67	7229.95	32009.8	4711.27	6082.16	5443.86	4234.66	4513.73	3380.3	2033.52	4696.32	7728.65	3306.83
RI_3118.6	3118.65	633.65	767.44	679.61	946.572	1760.92	744.415	677.902	729.848	711.643	707.9	734.712	1011.81	749.609	1033.14	595.458	681.821	758.805	620.934
RI_2243.0	2243.04	546.443	431.072	650.66	517.443	592.552	352.044	788.375	746.615	664.095	523.186	320.708	432.509	1250.42	673.154	746.49	540.026	527.561	342.957
RI_2494.5	2494.55	230.418	238.396	347.405	371.912	538.988	221.254	363.556	123.285	330.462	396.259	424.5	391.879	434.593	434.241	360.599	338.899	424.14	112.815
RI_2411.7	2411.7	444.835	314.596	559.466	339.572	371.6	182.016	241.032	123.285	307.481	243.534	179.596	256.884	489.882	340.613	414.075	194.088	216.137	132.67
RI_3473.8	3473.81	175.214	120.831	189.625	93.289	418.469	81.7439	125.537	73.9711	99.0595	142.406	153.94	98.2975	140.15	121.071	159.704	118.665	145.254	67.689
RI_2477.5	2477.53	647.251	779.414	827.257	751.287	1292.23	491.553	837.586	960.638	752.06	627.41	766.199	893.852	990.05	1065.42	639.539	610.421	714.647	435.917
RI_1282.8	1282.87	480.038	349.43	429.913	898.062	418.469	694.278	1438.16	910.338	560.28	826.571	1454.26	1279.18	489.239	574.683	726.979	865.852	1076.04	1295.12
RI_2098.6	2098.66	550.444	567.143	434.256	691.582	997.63	459.946	1218.22	1008.97	562.658	508.739	609.927	739.197	674.391	665.083	409.739	448.513	610.065	370.033
RI_862.34	862.349	1684.93	1957.24	3375.61	138.068	418.469	81.7439	3776.17	1058.28	1528.69	248.694	145.776	321.105	4590.23	3346.4	4524.47	231.296	173.142	67.689
RI_1560.3	1560.32	132.01	179.614	362.603	93.289	418.469	81.7439	479.051	138.079	118.871	77.3943	145.776	98.2975	643.533	121.071	628.7	75.4226	145.254	67.689
RI_1008.9	1008.98	416.833	253.636	358.261	155.482	251.081	136.24	873.741	409.307	496.882	128.991	87.4657	163.829	1086.48	261.513	379.388	125.704	87.1521	112.815
RI_2030.2	2030.26	280.822	81.6425	274.305	378.131	746.549	284.469	193.83	243.612	325.708	236.311	269.394	297.514	235.298	121.071	231.968	75.4226	145.254	149.818
RI_2226.9	2226.97	563.245	396.238	188.901	618.195	418.469	279.019	876.754	326.459	188.609	262.109	400.01	503.283	995.836	731.268	171.266	461.587	359.067	230.143
RI_2215.9	2215.93	124.81	327.659	226.537	269.916	418.469	143.869	544.33	73.9711	99.0595	341.567	145.776	197.906	554.814	624.726	90.3304	255.431	145.254	155.233
RI_1512.7	1512.78	4472.35	3123.1	3125.92	3148.19	3826.48	4647.41	3632.55	4027.97	3952.08	4257.72	4393.11	3422.06	2518.84	4494.15	2543.7	3287.42	3331.54	3631.74
RI_1219.6	1219.69	469.637	591.092	668.754	222.65	418.469	172.207	2573.02	1856.18	1882.92	776.007	713.72	785.069	680.177	548.855	575.224	191.071	225.434	194.944
RI_839.37	839.373	113.609	146.957	54.282	155.482	251.081	136.24	75.3225	123.285	132.343	128.991	87.4657	163.829	525.884	201.785	484.171	125.704	87.1521	112.815
RI_1371.6	1371.64	302.424	426.718	395.173	155.482	251.081	136.24	531.274	123.285	206.044	162.012	87.4657	163.829	657.676	382.584	447.316	125.704	146.416	130.865
RI_1499.6	1499.67	4251.54	5181.58	4077.66	5956.81	8322.51	5819.08	5060.67	4872.23	4253.22	5092.55	5047.35	7093.15	4085.56	5157.62	4167.48	5052.31	5653.27	5418.73
RI_1138.7	1138.77	644.851	852.348	2595.4	93.289	418.469	81.7439	2155.23	491.168	602.282	77.3943	145.776	98.2975	4945.75	1840.28	4770.17	75.4226	145.254	67.689
RI_3353.2	3353.23	172.814	352.696	301.084	93.289	1037.8	81.7439	125.537	300.816	99.0595	443.727	145.776	285.718	80.3612	674.769	90.3304	262.471	145.254	422.379
RI_1464.7	1464.73	1021.68	1256.21	1538.71	216.43	251.081	183.106	1962.4	930.063	1122.15	318.865	262.397	435.13	1383.5	1567.47	1334.72	250.403	280.049	177.796
RI_2172.1	2172.15	397.631	367.936	54.282	404.252	502.163	368.393	559.395	405.362	59.4357	388.003	418.669	600.27	580.529	414.87	308.569	379.125	335.826	262.633
RI_844.08	844.088	110.409	155.665	238.117	155.482	251.081	136.24	322.38	123.285	155.325	128.991	87.4657	163.829	530.384	201.785	429.973	125.704	87.1521	112.815
RI_3046.6	3046.65	586.446	697.771	741.853	1095.83	2376.9	1191.28	567.429	796.915	770.287	766.72	1023.93	1347.33	751.538	1050.9	743.6	783.39	1093.47	958.476
RI_1265.4	1265.46	120.009	115.388	120.868	93.289	418.469	81.7439	143.615	73.9711	101.437	112.48	145.776	98.2975	95.7906	164.656	121.404	75.4226	145.254	67.689
RI_2285.5	2285.52	150.412	143.691	211.338	93.289	418.469	81.7439	125.537	73.9711	108.569	77.3943	145.776	98.2975	277.728	201.785	163.317	75.4226	145.254	67.689
RI_2191.2	2191.22	753.66	566.055	251.868	874.429	251.081	136.24	1143.9	759.437	370.879	339.503	542.287	728.712	1128.27	1060.58	54.1982	556.116	564.746	329.42
RI_812.78	812.786	257.62	335.279	513.869	155.482	251.081	136.24	620.657	197.256	231.403	128.991	87.4657	322.416	691.749	594.055	534.033	125.704	125.499	112.815
RI_1837.8	1837.87	396.031	342.899	195.415	415.447	736.505	239.782	593.541	345.199	163.25	413.802	269.394	593.717	460.952	561.769	177.77	405.271	287.021	185.017
RI_1197.9	1197.91	1317.7	2047.59	1027.74	1466.5	1529.92	1374.39	1315.63	1340.36	1047.65	1138.21	1520.74	1022.29	1409.21	1549.71	1521.16	1154.47	1375.84	1098.37
RI_1527.1	1527.17	770.461	743.491	669.477	1389.38	2309.95	1589.1	661.833	770.286	781.381	1570.59	1760.98	1226.75	294.444	1175.2	447.316	1402.86	1474.61	1137.17
RI_996.76	996.767	1368.11	2066.1	1417.12	93.289	1111.45	489.374	365.565	207.119	554.733	77.3943	145.776	98.2975	1303.78	926.596	935.823	75.4226	267.267	341.152
RI_1396.5	1396.54	777.662	2272.93	704.218	951.548	766.635	879.564	1110.76	735.766	759.192	800.773	808.183	927.928	952.12	750.64	775.396	913.117	905.22	870.932
RI_1049.4	1049.42	160.813	157.842	234.498	93.289	418.469	81.7439	226.972	73.9711	110.154	77.3943	145.776	98.2975	305.373	243.756	277.495	75.4226	145.254	67.689
RI_1255.4	1255.41	2077.76	2672.43	1789.86	3016.34	2507.47	3041.96	2740.73	2078.1	1868.66	2629.34	2388.4	2979.07	2157.54	1853.19	1692.43	2524.14	2593.65	2305.94
RI_3046.0	3046.07	556.844	677.089	712.903	996.326	1998.61	1058.31	552.365	843.271	704.511	804.901	885.153	1099.62	621.032	1076.72	713.972	646.623	1042.34	918.765
RI_1876.2	1876.22	389.631	443.047	253.316	547.295	1027.76	433.788	654.803	433.964	216.346	499.451	462.985	2304.09	477.024	913.682	263.765	511.868	446.219	409.744
RI_2539.3	2539.33	708.056	766.351	754.881	1080.91	1205.19	854.496	846.625	857.079	833.685	1093.84	1043.76	1074.72	989.407	1257.52	862.836	813.559	868.035	629.959
RI_1058.2	1058.28	488.039	535.575	940.887	155.482	251.081	136.24	446.913	123.285	277.367	128.991	87.4657	163.829	1211.85	490.741	667.722	125.704	87.1521	112.815
RI_1075.9	1075.92	1955.35	2410.09	3365.48	554.759	843.633	388.011	3139.44	1207.21	1670.54	545.888	390.68	726.091	4611.45	3677.33	4255.65	510.863	450.867	409.744
RI_952.39	952.391	1243.3	1655.71	2457.16	242.551	549.031	152.589	884.788	245.584	690.247	128.991	87.4657	200.527	3268.45	1375.37	1798.66	220.234	192.897	131.768
RI_2978.1	2978.17	157.612	198.119	132.448	332.109	1034.46	228.883	1565.7	222.9	281.329	422.057	493.306	238.535	282.229	295.413	288.335	287.612	349.771	203.067
RI_2204.3	2204.38	397.631	420.187	285.885	463.957	435.208	311.717	543.326	427.06	247.252	500.483	354.528	372.22	657.676	498.812	198.004	364.04	318.396	241.875
RI_3204.0	3204.09	292.023	337.456	317.007	422.91	957.457	476.295	210.903	258.406	288.461	297.194	383.683	415.471	323.374	366.441	241.363	299.679	364.877	383.571
RI_1240.7	1240.74	470.437	517.069	1082.02	155.482	251.081	136.24	962.119	270.241	393.068	128.991	87.4657	163.829	1601.44	618.269	1673.64	125.704	87.1521	112.815
RI_914.42	914.422	245.619	261.256	233.774	223.894	418.469	173.297	524.244	250.516	180.685	269.332	220.414	234.603	637.747	408.413	278.218	140.789	249.836	150.721
RI_2522.2	2522.21	170.413	81.6425	90.4699	93.289	418.469	81.7439	287.23	73.9711	99.0595	77.3943	170.267	98.2975	210.868	121.071	198.004	126.71	145.254	67.689
RI_1964.2	1964.29	407.232	461.552	537.753	273.648	451.946	374.932	1945.33	504.976	390.691	403.482	313.71	448.237	611.388	464.912	437.199	243.364	256.808	180.504
RI_1406.2	1406.21	2083.36	2386.14	2036.66	3022.56	3886.74	2851.23	1618.93	3839.59	3207.94	2964.72	7403.1	3462.69	2971.44	3217.26	2542.98	1666.34	2389.13	1524.36
RI_1018.0	1018	335.227	371.201	196.863	403.008	418.469	471.935	432.853	273.2	278.952	295.13	359.192	363.045	380.591	311.556	171.989	318.786	331.178	298.734
RI_2966.9	2966.97	258.42	335.279	54.282	470.177	418.469	81.7439	282.208	358.02	59.4357	128.991	459.486	98.2975	80.3612	121.071	90.3304	6619.09	145.254	67.689
RI_2434.9	2434.92	170.413	201.385	222.918	93.289	418.469	154.768	203.873	230.79	213.968	77.3943	145.776	217.565	248.155	243.756	240.64	75.4226	145.254	111.912
RI_3132.3	3132.31	279.222	283.027	204.824	508.736	418.469	192.916	344.475	73.9711	378.011	331.248	227.411	224.118	252.656	205.013	200.895	447.508	421.816	245.485
RI_1243.5	1243.54	942.475	440.87	407.477	383.107	1017.72	1039.78	949.063	449.744	999.312	653.208	671.737	267.369	353.589	1015.38	273.159	354.989	332.34	533.389
RI_1574.4	1574.44	216.017	285.204	337.272	162.945	418.469	81.7439	125.537	98.6282	127.589	77.3943	145.776	98.2975	420.45	235.685	246.421	143.806	145.254	67.689
RI_1039.9	1039.92	360.028	437.604	277.924	543.564	887.154	745.504	729.121	379.718	225.856	457.142	443.16	402.364	524.598	613.426	247.867	429.406	374.173	574.905
RI_1936.9	1936.97	129.61	81.6425	90.4699	93.289	418.469	81.7439	184.791	137.093	99.0595	119.703	145.776	155.965	124.721	171.114	90.3304	123.693	145.254	67.689
RI_2731.9	2731.92	157.612	81.6425	162.122	264.941	461.99	143.869	153.658	175.558	199.704	145.501	163.269	145.48	200.582	284.113	151.032	183.026	189.411	101.985
RI_2175.9	2175.95	224.818	284.116	243.183	332.109	418.469	227.793	346.483	328.432	202.081	385.94	235.574	98.2975	436.522	421.327	207.399	277.555	267.267	175.991
RI_1094.3	1094.4	256.02	387.53	244.631	337.084	408.426	328.066	319.367	315.61	301.141	330.216	269.394	407.607	226.297	272.813	273.882	376.108	328.854	314.077
RI_1319.8	1319.89	1480.92	1832.06	2195.89	1441.63	7820.35	2898.09	2086.93	798.888	1172.86	585.101	452.489	1420.73	1878.52	965.339	1336.17	1124.3	1803.47	563.172
RI_2336.4	2336.46	316.025	226.422	222.194	339.572	418.469	81.7439	308.32	319.555	217.138	277.588	277.558	394.501	341.374	267.97	337.474	220.234	168.494	212.995
RI_3092.3	3092.32	151.212	185.056	120.868	186.578	672.898	236.512	1329.69	73.9711	180.685	309.577	317.209	158.587	232.083	261.513	189.333	220.234	270.753	126.353
RI_3496.7	3496.78	260.821	167.639	175.15	279.867	418.469	190.736	183.787	159.778	230.61	210.513	208.751	171.693	298.944	217.928	186.442	193.082	191.735	146.208
RI_1135.4	1135.45	742.459	961.204	1291.91	215.187	505.511	190.736	1486.36	503.004	717.191	222.896	222.746	407.607	1575.72	1562.62	1543.57	268.505	237.054	222.922
RI_2707.9	2707.95	323.226	317.861	256.935	441.568	1004.33	353.134	425.823	444.813	240.12	349.822	417.503	428.577	392.163	460.07	279.663	369.068	293.993	252.706
RI_1044.2	1044.22	992.079	992.773	1322.31	1118.22	2012	1449.59	1353.8	805.792	1000.1	1506.61	1448.43	1697.27	1297.99	976.639	813.696	1282.19	1595.46	763.532
RI_3512.5	3512.6	175.214	154.576	181.664	405.496	672.898	283.379	278.191	308.706	171.175	382.844	409.339	289.65	249.441	222.771	164.04	200.121	268.429	174.186
RI_3314.5	3314.51	100.008	81.6425	90.4699	93.289	418.469	81.7439	125.537	105.532	99.0595	77.3943	145.776	98.2975	80.3612	121.071	90.3304	75.4226	145.254	67.689
RI_2496.8	2496.9	868.869	901.333	734.616	1282.41	1858	1024.52	960.11	2191.52	1147.51	1625.28	1949.9	1756.25	819.042	1467.38	639.539	1223.86	1310.77	1028.87
RI_1661.9	1661.97	100.008	81.6425	90.4699	93.289	418.469	81.7439	125.537	73.9711	99.0595	77.3943	145.776	98.2975	80.3612	121.071	90.3304	75.4226	145.254	67.689
RI_3231.0	3231.03	100.008	125.185	90.4699	93.289	418.469	81.7439	125.537	73.9711	99.0595	77.3943	145.776	98.2975	80.3612	121.071	90.3304	75.4226	145.254	95.6671
