# Supplementary material for: Physiological and biochemical responses of Ricinus communis seedlings to different temperatures: a metabolomics approach
Source: BMC Plant Biol. 2014 Aug 12;14:223. doi: 10.1186/s12870-014-0223-5 (PMC4236761; doi:10.1186/s12870-014-0223-5)
Supplement: Additional file 4: Table S3. — Comparison of metabolite content in different R. communis genotypes. [file s12870-014-0223-5-S4.xlsx]

## Sheet: Sheet1
Additional file 4: Table S3: Comparison of metabolite content in different R. communis genotypes
	Green cotyledons						Roots
	20ºC			35ºC			20ºC			35ºC
Amino acids	MPA11 x MPB01	MPA11 x IAC80	MPB01 x IAC80	MPA11 x MPB01	MPA11 x IAC80	MPB01 x IAC80	MPA11 x MPB01	MPA11 x IAC80	MPB01 x IAC80	MPA11 x MPB01	MPA11 x IAC80	MPB01 x IAC80
L-glutamine	↓						↓	↓		↓	↓
5-oxoproline							↓	↓		↓	↓
L-asparagine		↓						↓		↓	↓
L-phenylalanine							↓	↓		↓	↓
N-acetylglutamate								↑			↑	↑
L-threonine										↓	↓
L-glycine										↓
L-leucine			↓
L-serine										↓
Sugars
glucose-6-P							↓	↓
sucrose								↑	↑
galactose											↑
xylose							↓
Organic acids
malate	↑	↑										↓
shikimate	↑	↑		↑
quinate	↑			↑
citrate		↑
galactarate	↑
gluctaric acid	↑
nicotinate		↓
threonate				↑
