# Supplementary material for: Physiological and biochemical responses of Ricinus communis seedlings to different temperatures: a metabolomics approach
Source: BMC Plant Biol. 2014 Aug 12;14:223. doi: 10.1186/s12870-014-0223-5 (PMC4236761; doi:10.1186/s12870-014-0223-5)
Supplement: Additional file 6: Table S4. — Significance of metabolite variation in cotyledons and roots of R. communis. [file s12870-014-0223-5-S6.xlsx]

## Sheet: anova_posthoc_mpa11_001
Additional file 6: Table S4: Significance of metabolite variation in cotyledons and roots of R. communis
MPA11
			Cotyledons 20ºC versus 35ºC	Roots 20ºC versus 35ºC
	p.value	FDR	Tukey's HSD
5-aminocarboxy-4,6-dihydroxypyrimidine	7.7009e-11	3.4654e-10	0	1
β or γ-tocopherol	4.9124e-10	1.73e-09	0	1
β-alanine	2.4455e-05	4.502e-05	1	1
α-ketoglutarate	9.4841e-11	4.0432e-10	1	1
δ-tocopherol	1.5964e-08	4.3102e-08	1	1
3-Hydroxy-3-methylglutaric acid	7.8181e-08	1.7591e-07	1	1
ascorbic acid	0.0017248	0.0022534	1	0
campesterol	5.9955e-06	1.1294e-05	0	1
ethanolamine	1.537e-11	9.828e-11	0	1
fructose-6-P	7.8795e-10	2.6593e-09	1	1
GABA	0.011655	0.013112	0	1
galactarate	5.9611e-12	6.8979e-11	1	1
galactinol	0.0004466	0.0006237	1	1
galactose	6.9963e-12	7.0838e-11	0	1
glucose	0.018041	0.019748	0	1
glucose-6-P	0.0027598	0.003387	1	0
gluctaric acid	1.6987e-11	9.828e-11	1	1
glyceraldehyde	0.0044514	0.0052256	0	1
glycerate	0.0001368	0.00022614	1	0
hexadecanoate	3.815e-12	6.1803e-11	0	1
Kaurene derivative2	3.3983e-09	1.0587e-08	0	1
L-alanine	5.7614e-11	2.7451e-10	1	1
L-asparagine	0.00036776	0.00053194	1	0
L-glycine	0.0041092	0.0048948	1	0
L-leucine	3.0004e-07	6.2315e-07	1	1
L-lysine	0.00034728	0.00052092	1	0
L-phenylalanine	3.1347e-05	5.6425e-05	1	0
L-proline	2.9317e-08	7.4208e-08	1	0
L-threonine	0.00081549	0.0011009	1	0
L-tryptophan	3.2408e-08	7.9547e-08	1	0
L-tyrosine	1.0854e-07	2.3761e-07	1	0
lupeol	9.2437e-09	2.6741e-08	0	1
malate	0.00015832	0.00024662	1	0
maltose	0.0006317	0.00086725	1	0
myo-inositol	3.3407e-06	6.4428e-06	0	1
N-acetylglutamate	0.0028922	0.0034965	0	1
neophytadiene	2.0755e-11	1.1208e-10	0	1
nicotinate	4.485e-08	1.0685e-07	0	1
phosphate	0.00037474	0.00053252	0	1
putrescine	1.2173e-09	3.9441e-09	1	1
pyruvate	4.9169e-08	1.1379e-07	0	1
quinate	9.7291e-12	7.8806e-11	1	1
raffinose	9.2766e-12	7.8806e-11	1	1
ricinine	5.1609e-05	8.8944e-05	0	1
shikimate	6.8032e-13	2.7553e-11	1	1
squalene	5.5057e-12	6.8979e-11	0	1
stigmasta-5,22-dien-3-ol	1.6501e-11	9.828e-11	1	1
stigmasta-5,22-dien-3-ol.1	8.6604e-14	7.0149e-12	0	1
threitol	5.4445e-11	2.7451e-10	1	1
threonate	4.2269e-07	8.5595e-07	0	1
trans-caffeate	3.3357e-12	6.1803e-11	0	1
trans-ferulate	1.4039e-11	9.828e-11	0	1
trehalose	1.4246e-08	3.979e-08	0	1
Unknown triterpene	3.0359e-10	1.171e-09	0	1
urea	0.0050645	0.0058603	0	1
vitamin E	4.0052e-05	7.0527e-05	1	1
xylose	2.6844e-07	5.722e-07	1	1
IAC80
			Cotyledons 20ºC versus 35ºC	Roots 20ºC versus 35ºC
	p.value	FDR
(-)-cis-myrtanol	2.99e-11	3.61e-10	0	1
3-Hydroxy-3-methylglutaric acid	1.36e-07	2.97e-07	1	1
5-oxoproline	0.0030958	0.0033434	0	1
campesterol	0.00011007	0.0001486	0	1
ethanolamine	1.53e-09	8.24e-09	0	1
fructose	9.65e-08	2.23e-07	1	1
fructose-6-P	2.14e-08	5.97e-08	1	0
Fucosterol	3.71e-10	2.51e-09	0	1
GABA	0.00015026	0.0001963	1	1
galactarate	8.22e-09	2.78e-08	1	0
galactinol	0.00093549	0.0010672	1	1
galactose	1.79e-11	3.14e-10	0	1
glucose	2.43e-06	4.18e-06	1	1
glucose-6-P	4.05e-05	5.76e-05	1	1
glyceraldehyde	0.00037876	0.00044463	1	1
glycerate	6.7e-05	9.2e-05	1	0
hexadecanoate	5.67e-13	2.3e-11	0	1
L-alanine	2.2e-10	1.78e-09	1	0
L-asparagine	2.56e-05	3.76e-05	1	1
L-glutamine	9.39e-06	1.49e-05	1	1
L-glycine	8.96e-06	1.45e-05	1	1
L-isoleucine	0.0017669	0.001934	1	0
L-leucine	5.35e-07	1.01e-06	1	0
L-lysine	2.3e-05	3.45e-05	1	0
L-methionine	4.12e-07	8.34e-07	1	0
L-phenylalanine	4.02e-05	5.76e-05	1	1
L-proline	7.98e-09	2.78e-08	1	0
L-serine	0.00016526	0.00021248	1	1
L-threonine	1.55e-05	2.41e-05	1	1
L-tryptophan	1.85e-08	5.55e-08	1	0
L-tyrosine	2.02e-08	5.85e-08	1	0
lupeol	4.81e-06	8.12e-06	1	0
maltose	2.9e-07	6.03e-07	1	0
myo-inositol	2.19e-06	3.86e-06	0	1
myrtanal	3.12e-11	3.61e-10	0	1
neophytadiene	6.54e-11	6.62e-10	0	1
phosphate	0.0012105	0.0013432	0	1
raffinose	3.43e-09	1.46e-08	1	0
ricinine	0.00030629	0.00036485	0	1
shikimate	4.59e-10	2.86e-09	1	0
sorbose	4.23e-07	8.35e-07	1	1
squalene	4.16e-12	1.12e-10	0	1
stigmasta-5,22-dien-3-ol	1.44e-09	8.24e-09	1	0
stigmasta-5,22-dien-3-ol.1	3.74e-13	2.3e-11	0	1
threitol	3.77e-09	1.53e-08	1	0
threonate	9.46e-07	1.74e-06	0	1
Unknown triterpene	1.94e-11	3.14e-10	0	1
urea	0.00026759	0.00032351	0	1
vitamin E	6.23e-05	8.7e-05	1	0
xylose	9.96e-09	3.23e-08	1	1
MPB01
			Cotyledons 20ºC versus 35ºC	Roots 20ºC versus 35ºC
	p.value	FDR
5-aminocarboxy-4,6-dihydroxypyrimidine	1.9146e-09	5.7437e-09	0	1
(-)-cis-myrtanol	1.0432e-09	3.3798e-09	0	1
β or γ-tocopherol	1.1692e-09	3.6426e-09	1	1
β-alanine	8.2332e-07	1.6672e-06	1	1
α-ketoglutarate	5.3565e-11	2.8792e-10	1	1
β-sitosterol	1.2642e-05	2.0079e-05	0	1
δ-tocopherol	1.4603e-06	2.8163e-06	0	1
3-Hydroxy-3-methylglutaric acid	1.0929e-08	2.7663e-08	1	1
5-oxoproline	0.024411	0.026364	0	1
ascorbic acid	3.5619e-06	6.272e-06	1	1
campesterol	6.627e-07	1.3764e-06	0	1
citrate	0.0024988	0.0029334	0	0
ethanolamine	1.4224e-11	9.601e-11	0	1
fructose-6-P	2.1195e-10	8.1751e-10	1	1
Fucosterol	1.0856e-12	1.7587e-11	0	1
fumarate	6.5661e-06	1.1316e-05	0	0
GABA	2.4699e-05	3.7048e-05	0	1
galactarate	1.3983e-10	5.9613e-10	1	1
galactinol	0.020837	0.022808	0	1
galactonate	1.9871e-06	3.6581e-06	0	1
galactose	5.8432e-12	4.733e-11	0	1
glucose-6-P	0.0019088	0.0023077	1	0
gluctaric acid	2.8886e-10	1.0635e-09	1	1
glyceraldehyde	1.5018e-06	2.829e-06	1	1
glycerate	0.0042541	0.0049226	0	0
hexadecanoate	4.5609e-12	4.1048e-11	0	1
hexadecanoic acid	7.8588e-06	1.3023e-05	0	1
Kaurene derivative1	5.6874e-11	2.8792e-10	0	0
Kaurene derivative2	2.2738e-11	1.4167e-10	0	0
L-alanine	8.0107e-11	3.6048e-10	1	1
L-asparagine	0.0011139	0.0014073	1	0
L-glutamate	0.00011248	0.00015185	0	1
L-glutamine	0.0075769	0.0084072	0	1
L-glycine	7.5639e-05	0.00010749	1	1
L-isoleucine	0.0013099	0.0016077	1	0
L-leucine	2.8883e-07	6.1567e-07	1	1
L-lysine	9.594e-05	0.00013171	1	1
L-phenylalanine	0.0046306	0.0052828	1	0
L-proline	1.2162e-08	2.8975e-08	1	1
L-serine	0.0024555	0.0029249	1	1
L-threonine	2.379e-05	3.6359e-05	1	1
L-tryptophan	6.3606e-09	1.662e-08	1	1
L-tyrosine	3.712e-08	8.5907e-08	1	1
lupeol	3.4281e-09	9.2559e-09	0	1
L-valine	0.027028	0.028806	0	0
malate	0.00091476	0.0011761	0	0
maleate	2.5693e-11	1.4865e-10	0	1
maltose	2.1155e-06	3.8079e-06	1	0
myo-inositol	2.083e-05	3.2447e-05	0	1
myrtanal	6.434e-13	1.3029e-11	0	1
N-acetylglutamate	0.00019746	0.0002622	0	1
neophytadiene	4.701e-13	1.2693e-11	0	1
nicotinate	4.4868e-08	9.8224e-08	0	1
pentonate	0.00028041	0.00036634	0	0
phosphate	0.0058269	0.0065553	0	1
phytol	7.8783e-06	1.3023e-05	0	0
putrescine	7.5206e-10	2.6486e-09	0	1
pyruvate	3.3813e-09	9.2559e-09	0	1
quinate	1.1438e-08	2.8074e-08	0	1
raffinose	6.7785e-11	3.2298e-10	1	1
ricinine	0.0011293	0.0014073	0	0
shikimate	8.5868e-10	2.898e-09	1	1
sorbose	1.1884e-05	1.9253e-05	1	1
squalene	1.4819e-12	1.7804e-11	0	1
stigmasta-5,22-dien-3-ol	2.0229e-12	2.0482e-11	1	1
stigmasta-5,22-dien-3-ol.1	1.6065e-14	1.3013e-12	0	1
succinate	4.424e-05	6.5153e-05	0	0
threitol	1.2359e-11	9.1004e-11	1	1
threonate	1.1368e-06	2.2459e-06	0	0
trans-caffeate	1.5386e-12	1.7804e-11	0	1
trans-ferulate	1.578e-10	6.3909e-10	0	1
trehalose	3.1273e-09	9.047e-09	0	1
Unknown triterpene	4.7249e-14	1.9136e-12	0	1
urea	5.2312e-05	7.5665e-05	1	1
vitamin E	8.5087e-05	0.00011883	1	1
xylose	4.4758e-08	9.8224e-08	1	1
